# Supplementary material for: Whole-exome Sequencing of Nigerian Prostate Tumors from the Prostate Cancer Transatlantic Consortium (CaPTC) Reveals DNA Repair Genes Associated with African Ancestry
Source: Cancer Res Commun. 2022 Sep 16;2(9):1005–16. doi: 10.1158/2767-9764.CRC-22-0136 (PMC10010347; doi:10.1158/2767-9764.CRC-22-0136)
Supplement: Supplementary Tables 1-10 — Supplementary Table 1. Known Germline Variants. Supplementary Table 2. Germline Variants. Supplementary Table 3. Known Somatic Variants. Supplementary Table 4. Somatic Vars in NG Normal. Supplementary Table 5. NG WES QC Metrics. Supplementary Table 6. NG Cohort Description. Supplementary Table 7. TCGA Cohort Description. Supplementary Table 8. AA Germ Var Frequency. Supplementary Table 9. Somatic Variants. Supplementary Table 10. NG Somatic ClueGo Results. [file crc-22-0136-s01.xlsx]

## Sheet: ST1 Known Germline Variants
Name	Gene(s)	Protein change	Condition(s)	CLNSIG	Last_Reviewed	Review status	Accession	GRCh37Chromosome	GRCh37Location	GRCh38Chromosome	GRCh38Location	VariationID	AlleleID(s)	dbSNP ID	Canonical SPDI
NM_001048171.1(MUTYH):c.1442G>A (p.Arg481His)	MUTYH	R495H, R481H, R375H, R492H, R467H, R468H, R478H, R482H, R352H	not specified|Carcinoma of colon|not provided|MYH-associated polyposis|Hereditary cancer-predisposing syndrome	Uncertain significance	Last reviewed: Oct 14, 2020	criteria provided, multiple submitters, no conflicts	VCV000142440	1	45796222	1	45330550	142440	152154	rs144111588	NC_000001.11:45330549:C:T
NM_001048174.2(MUTYH):c.1354G>T (p.Glu452Ter)	MUTYH	E466*, E480*, E360*, E467*, E452*, E463*, E477*, E337*, E453*	Hereditary cancer-predisposing syndrome|not provided|Carcinoma of colon|MYH-associated polyposis	Pathogenic	Last reviewed: Feb 16, 2021	criteria provided, multiple submitters, no conflicts	VCV000005297	1	45796892	1	45331220	5297	20336	rs121908381	NC_000001.11:45331219:C:A
NM_001048171.1(MUTYH):c.1378C>T (p.Arg460Cys)	MUTYH	R474C, R460C, R354C, R331C, R457C, R446C, R447C, R461C, R471C	Pilomatrixoma|MYH-associated polyposis|Neoplasm of stomach|not specified|Carcinoma of colon|MYH-associated polyposis|not provided|Hereditary cancer-predisposing syndrome	Uncertain significance	Last reviewed: Oct 27, 2020	criteria provided, multiple submitters, no conflicts	VCV000041754	1	45796910	1	45331238	41754	50193	rs200229669	NC_000001.11:45331237:G:A
NM_001048171.1(MUTYH):c.1351C>G (p.Pro451Ala)	MUTYH	P465A, P451A, P345A, P437A, P438A, P322A, P452A, P448A, P462A	Carcinoma of colon|not specified|not provided|Retinoblastoma|Hereditary cancer-predisposing syndrome|MYH-associated polyposis	Uncertain significance	Last reviewed: Feb 18, 2021	criteria provided, multiple submitters, no conflicts	VCV000141925	1	45796937	1	45331265	141925	151639	rs375597447	NC_000001.11:45331264:G:C
NM_001048174.2(MUTYH):c.1192C>T (p.Arg398Cys)	MUTYH	R426C, R412C, R423C, R306C, R398C, R409C, R283C, R399C, R413C	Carcinoma of colon|MYH-associated polyposis|not provided|Hereditary cancer-predisposing syndrome|not specified	Conflicting interpretations of pathogenicity	Last reviewed: May 3, 2021	criteria provided, conflicting interpretations	VCV000041753	1	45797139	1	45331467	41753	50192	rs150792276	NC_000001.11:45331466:G:A
NM_001048174.2(MUTYH):c.1174C>A (p.Leu392Met)	MUTYH	L420M, L406M, L417M, L277M, L407M, L300M, L392M, L393M, L403M	not specified|not provided|MYH-associated polyposis|Carcinoma of colon|Hereditary cancer-predisposing syndrome	Conflicting interpretations of pathogenicity	Last reviewed: Jan 1, 2021	criteria provided, conflicting interpretations	VCV000041752	1	45797157	1	45331485	41752	50191	rs144079536	NC_000001.11:45331484:G:T
NM_001048174.2(MUTYH):c.1143_1144dup (p.Glu382fs)	MUTYH	E383fs, E407fs, E267fs, E290fs, E382fs, E393fs, E397fs, E410fs	not provided|MYH-associated polyposis|Hereditary cancer-predisposing syndrome|Carcinoma of colon	Pathogenic/Likely pathogenic	Last reviewed: Feb 1, 2021	criteria provided, multiple submitters, no conflicts	VCV000127831	1	45797186 - 45797187	1	45331514 - 45331515	127831	133288	rs587780078	NC_000001.11:45331514:CCC:CCCCC
NM_012222.2(MUTYH):c.1205C>T (p.Pro402Leu)	MUTYH	P391L, P262L, P378L, P388L, P285L, P377L, P392L, P402L	Carcinoma of colon|B lymphoblastic leukemia lymphoma, no ICD-O subtype|Hereditary cancer-predisposing syndrome|not provided|MYH-associated polyposis	Pathogenic	Last reviewed: Nov 23, 2020	criteria provided, multiple submitters, no conflicts	VCV000142604	1	45797201	1	45331529	142604	152318	rs529008617	NC_000001.11:45331528:G:A
NM_001048174.2(MUTYH):c.1103G>A (p.Gly368Asp)	MUTYH	G382D, G396D, G276D, G393D, G369D, G368D, G383D, G253D, G379D	Endometrial cancer|none provided|MYH-associated polyposis|MYH-associated polyposis|Pilomatrixoma|Neoplasm of stomach|not provided|MYH-associated polyposis|Neoplasm of stomach|Hereditary cancer-predisposing syndrome|not specified|Colorectal adenomatous polyposis, autosomal recessive, with pilomatricomas|Ovarian carcinoma|Carcinoma of colon|Small intestine carcinoid	Pathogenic/Likely pathogenic	Last reviewed: Apr 1, 2021	criteria provided, multiple submitters, no conflicts	VCV000005294	1	45797228	1	45331556	5294	20333	rs36053993	NC_000001.11:45331555:C:T
NM_001048174.2(MUTYH):c.1103-2A>G	MUTYH		Carcinoma of colon|Pilomatrixoma|Neoplasm of stomach|MYH-associated polyposis|Hereditary cancer-predisposing syndrome|MYH-associated polyposis|not provided	Pathogenic/Likely pathogenic	Last reviewed: Nov 9, 2020	criteria provided, multiple submitters, no conflicts	VCV000141282	1	45797230	1	45331558	141282	150996	rs587781628	NC_000001.11:45331557:T:C
NM_001048174.2(MUTYH):c.1087C>T (p.Gln363Ter)	MUTYH	Q391*, Q377*, Q271*, Q364*, Q374*, Q378*, Q388*, Q363*, Q248*	not provided|Hereditary cancer-predisposing syndrome|MYH-associated polyposis|Carcinoma of colon	Pathogenic	Last reviewed: Nov 1, 2020	criteria provided, multiple submitters, no conflicts	VCV000156509	1	45797348	1	45331676	156509	166274	rs587783057	NC_000001.11:45331675:G:A
NM_001048171.1(MUTYH):c.1105del (p.Ala371fs)	MUTYH	A357fs, A358fs, A371fs, A372fs, A242fs, A265fs, A382fs, A368fs	MYH-associated polyposis|Niemann-Pick disease type C1|Hereditary cancer-predisposing syndrome|Carcinoma of colon|not specified|not provided|Familial colorectal cancer	Conflicting interpretations of pathogenicity	Last reviewed: Oct 23, 2020	criteria provided, conflicting interpretations	VCV000134860	1	45797372	1	45331700	134860	138599	rs587778536	NC_000001.11:45331699:GGG:GG
NM_001128425.1(MUTYH):c.1090C>T (p.Arg364Cys)	MUTYH	R364C, R347C, R350C, R361C, R221C, R244C, R351C, R336C, R337C	MYH-associated polyposis|Carcinoma of colon|Hereditary cancer-predisposing syndrome	Uncertain significance	Last reviewed: Oct 12, 2020	criteria provided, multiple submitters, no conflicts	VCV000156508	1	45797429	1	45331757	156508	166273	rs151316420	NC_000001.11:45331756:G:A
NM_001048171.1(MUTYH):c.956-9C>T	MUTYH		Hereditary cancer-predisposing syndrome|not specified|MYH-associated polyposis|Carcinoma of colon|not provided	Conflicting interpretations of pathogenicity	Last reviewed: Dec 4, 2020	criteria provided, conflicting interpretations	VCV000132703	1	45797530	1	45331858	132703	136451	rs3219488	NC_000001.11:45331857:G:A
NM_001128425.1(MUTYH):c.940C>T (p.Gln314Ter)	MUTYH	Q314*, Q194*, Q311*, Q171*, Q297*, Q301*, Q300*, Q286*, Q287*	MYH-associated polyposis|Hereditary cancer-predisposing syndrome|not provided	Pathogenic	Last reviewed: Jan 15, 2020	criteria provided, multiple submitters, no conflicts	VCV000140876	1	45797752	1	45332080	140876	150590	rs587781338	NC_000001.11:45332079:G:A
NM_001048174.2(MUTYH):c.850-2A>G	MUTYH		not specified|Stomach cancer|Carcinoma of colon|none provided|MYH-associated polyposis|Hereditary cancer-predisposing syndrome|not provided	Conflicting interpretations of pathogenicity	Last reviewed: Jul 4, 2021	criteria provided, conflicting interpretations	VCV000041766	1	45797760	1	45332088	41766	50205	rs77542170	NC_000001.11:45332087:T:C
NM_001048174.2(MUTYH):c.849+3A>C	MUTYH		Hereditary cancer-predisposing syndrome|Carcinoma of colon|not provided|MYH-associated polyposis|Malignant tumor of colon	Conflicting interpretations of pathogenicity	Last reviewed: Dec 15, 2020	criteria provided, conflicting interpretations	VCV000135992	1	45797835	1	45332163	135992	139704	rs587780751	NC_000001.11:45332162:T:G
NM_012222.2(MUTYH):c.875C>T (p.Pro292Leu)	MUTYH	P295L, P281L, P292L, P268L, P152L, P175L, P278L, P282L, P267L	MYH-associated polyposis|Carcinoma of colon|Hereditary cancer-predisposing syndrome|not provided	Pathogenic/Likely pathogenic	Last reviewed: Aug 18, 2020	criteria provided, multiple submitters, no conflicts	VCV000185242	1	45797887	1	45332215	185242	181683	rs374950566	NC_000001.11:45332214:G:A
NM_001128425.1(MUTYH):c.859del (p.Ala287fs)	MUTYH	A273fs, A274fs, A270fs, A144fs, A260fs, A287fs, A167fs, A259fs, A284fs	not provided|Hereditary cancer-predisposing syndrome|Carcinoma of colon|MYH-associated polyposis	Pathogenic/Likely pathogenic	Last reviewed: Aug 1, 2020	criteria provided, multiple submitters, no conflicts	VCV000433934	1	45797912	1	45332240	433934	427132	rs761468459	NC_000001.11:45332239:CCCC:CCC
NM_001128425.1(MUTYH):c.847A>G (p.Met283Val)	MUTYH	M283V, M140V, M163V, M256V, M269V, M255V, M266V, M270V, M280V	MYH-associated polyposis|not provided|Hereditary cancer-predisposing syndrome|Carcinoma of colon	Pathogenic/Likely pathogenic	Last reviewed: Jan 3, 2020	criteria provided, multiple submitters, no conflicts	VCV000232291	1	45797924	1	45332252	232291	232244	rs876659676	NC_000001.11:45332251:T:C
NM_001048171.1(MUTYH):c.697C>T (p.Arg233Ter)	MUTYH	R247*, R233*, R220*, R219*, R244*, R104*, R127*, R230*, R234*	not provided|Carcinoma of colon|Hereditary cancer-predisposing syndrome|MYH-associated polyposis	Pathogenic	Last reviewed: Oct 15, 2020	criteria provided, multiple submitters, no conflicts	VCV000143003	1	45798112	1	45332440	143003	152717	rs587782885	NC_000001.11:45332439:G:A
NM_012222.2(MUTYH):c.725G>A (p.Arg242His)	MUTYH	R245H, R231H, R102H, R125H, R217H, R242H, R218H, R228H, R232H	Carcinoma of colon|MYH-associated polyposis|Breast carcinoma|Hereditary cancer-predisposing syndrome|Pilomatrixoma|Neoplasm of stomach|MYH-associated polyposis|not provided	Pathogenic/Likely pathogenic	Last reviewed: Nov 2, 2020	criteria provided, multiple submitters, no conflicts	VCV000140877	1	45798117	1	45332445	140877	150591	rs140342925	NC_000001.11:45332444:C:T
NM_001128425.1(MUTYH):c.713A>G (p.Asn238Ser)	MUTYH	N238S, N235S, N95S, N211S, N118S, N221S, N225S, N210S, N224S	Hereditary cancer-predisposing syndrome|MYH-associated polyposis|Carcinoma of colon|not provided	Conflicting interpretations of pathogenicity	Last reviewed: Oct 1, 2020	criteria provided, conflicting interpretations	VCV000372416	1	45798138	1	45332466	372416	359363	rs1057517765	NC_000001.11:45332465:T:C
NM_001048171.1(MUTYH):c.648+14C>G	MUTYH		MYH-associated polyposis|not provided|Hereditary cancer-predisposing syndrome|Carcinoma of colon	Conflicting interpretations of pathogenicity	Last reviewed: Aug 18, 2016	criteria provided, conflicting interpretations	VCV000371678	1	45798232	1	45332560	371678	357089	rs752537118	NC_000001.11:45332559:G:C
NM_001048174.2(MUTYH):c.583A>G (p.Ile195Val)	MUTYH	I223V, I220V, I206V, I80V, I103V, I195V, I196V, I210V	not specified|Hereditary cancer-predisposing syndrome|not provided|MYH-associated polyposis|Carcinoma of colon	Uncertain significance	Last reviewed: Oct 30, 2020	criteria provided, multiple submitters, no conflicts	VCV000127847	1	45798269	1	45332597	127847	133304	rs200872702	NC_000001.11:45332596:T:C
NM_001048174.2(MUTYH):c.566G>A (p.Arg189His)	MUTYH	R217H, R203H, R97H, R189H, R200H, R214H, R204H, R74H, R190H	not provided|MYH-associated polyposis|Carcinoma of colon|Hereditary cancer-predisposing syndrome	Uncertain significance	Last reviewed: Oct 23, 2020	criteria provided, multiple submitters, no conflicts	VCV000140830	1	45798286	1	45332614	140830	150544	rs147754007	NC_000001.11:45332613:C:T
NM_001128425.1(MUTYH):c.553C>T (p.Arg185Trp)	MUTYH	R185W, R65W, R158W, R168W, R172W, R157W, R171W, R182W, R42W	Familial cancer of breast|Hereditary cancer-predisposing syndrome|not provided|MYH-associated polyposis	Conflicting interpretations of pathogenicity	Last reviewed: Aug 26, 2020	criteria provided, conflicting interpretations	VCV000419386	1	45798458	1	45332786	419386	405203	rs750592289	NC_000001.11:45332785:G:A
NM_001048174.2(MUTYH):c.452A>G (p.Tyr151Cys)	MUTYH	Y165C, Y179C, Y59C, Y176C, Y151C, Y162C, Y36C, Y152C, Y166C	none provided|not provided|Endometrial carcinoma|MYH-associated polyposis|Pilomatrixoma|Neoplasm of stomach|Hereditary cancer-predisposing syndrome|not specified|Carcinoma of colon|MYH-associated polyposis	Pathogenic/Likely pathogenic	Last reviewed: Apr 1, 2021	criteria provided, multiple submitters, no conflicts	VCV000005293	1	45798475	1	45332803	5293	20332	rs34612342	NC_000001.11:45332802:T:C
NM_001048174.2(MUTYH):c.397G>C (p.Asp133His)	MUTYH	D161H, D147H, D158H, D18H, D41H, D133H, D144H, D148H, D134H	Hereditary cancer-predisposing syndrome|MYH-associated polyposis|not specified|not provided	Conflicting interpretations of pathogenicity	Last reviewed: Oct 30, 2020	criteria provided, conflicting interpretations	VCV000140814	1	45798613	1	45332941	140814	150528	rs564930066	NC_000001.11:45332940:C:G
NM_001048171.1(MUTYH):c.425G>A (p.Trp142Ter)	MUTYH	W156*, W142*, W139*, W143*, W153*, W36*, W128*, W129*, W13*	MYH-associated polyposis|not provided|Carcinoma of colon|Hereditary cancer-predisposing syndrome	Pathogenic/Likely pathogenic	Last reviewed: Feb 16, 2021	criteria provided, multiple submitters, no conflicts	VCV000230971	1	45798627	1	45332955	230971	232266	rs762307622	NC_000001.11:45332954:C:T
NM_001048174.2(MUTYH):c.305-1G>C	MUTYH		MYH-associated polyposis|Hereditary cancer-predisposing syndrome|not provided|Carcinoma of colon|Pilomatrixoma|MYH-associated polyposis|Neoplasm of stomach	Pathogenic	Last reviewed: Sep 14, 2020	criteria provided, multiple submitters, no conflicts	VCV000234229	1	45798843	1	45333171	234229	232272	rs372267274	NC_000001.11:45333170:C:G
NM_001128425.1(MUTYH):c.346C>T (p.Arg116Trp)	MUTYH	R116W, R103W, R113W, R89W, R102W, R88W, R99W	MYH-associated polyposis|not provided|not specified|Carcinoma of colon|Hereditary cancer-predisposing syndrome	Uncertain significance	Last reviewed: Oct 27, 2020	criteria provided, multiple submitters, no conflicts	VCV000142812	1	45799087	1	45333415	142812	152526	rs373766973	NC_000001.11:45333414:G:A
NM_001048174.2(MUTYH):c.241C>T (p.Arg81Trp)	MUTYH	R109W, R95W, R96W, R106W, R81W, R82W, R92W	not provided|Carcinoma of colon|MYH-associated polyposis|Hereditary cancer-predisposing syndrome	Pathogenic/Likely pathogenic	Last reviewed: Nov 23, 2020	criteria provided, multiple submitters, no conflicts	VCV000183896	1	45799108	1	45333436	183896	181726	rs765123255	NC_000001.11:45333435:G:A
NM_001048174.2(MUTYH):c.228C>T (p.Tyr76=)	MUTYH		not specified|none provided|not provided|Carcinoma of colon|MYH-associated polyposis|Hereditary cancer-predisposing syndrome	Conflicting interpretations of pathogenicity	Last reviewed: Dec 8, 2020	criteria provided, conflicting interpretations	VCV000132760	1	45799121	1	45333449	132760	136508	rs121908380	NC_000001.11:45333448:G:A
NM_001048171.1(MUTYH):c.270C>A (p.Tyr90Ter)	MUTYH	Y90*, Y77*, Y87*, Y101*, Y76*, Y91*	Familial colorectal cancer|Hereditary cancer-predisposing syndrome|not provided|MYH-associated polyposis|Carcinoma of colon	Pathogenic	Last reviewed: Oct 2, 2020	criteria provided, multiple submitters, no conflicts	VCV000005296	1	45799121	1	45333449	5296	20335	rs121908380	NC_000001.11:45333448:G:T
NM_001048174.2(MUTYH):c.206G>A (p.Arg69Gln)	MUTYH	R97Q, R84Q, R70Q, R69Q, R94Q, R80Q	not specified|MYH-associated polyposis|Hereditary cancer-predisposing syndrome|Carcinoma of colon	Conflicting interpretations of pathogenicity	Last reviewed: Dec 3, 2020	criteria provided, conflicting interpretations	VCV000185512	1	45799143	1	45333471	185512	181728	rs755653922	NC_000001.11:45333470:C:T
NM_001128425.1(MUTYH):c.254A>G (p.His85Arg)	MUTYH	H85R, H57R, H58R, H68R, H71R, H72R, H82R	not provided|Hereditary cancer-predisposing syndrome|MYH-associated polyposis|Carcinoma of colon|not specified	Conflicting interpretations of pathogenicity	Last reviewed: Apr 16, 2021	criteria provided, conflicting interpretations	VCV000234004	1	45799179	1	45333507	234004	232282	rs558707786	NC_000001.11:45333506:T:C
NM_001048174.2(MUTYH):c.32G>A (p.Gly11Asp)	MUTYH	G25D, G11D	Hereditary cancer-predisposing syndrome|not provided|none provided|not specified|Carcinoma of colon|MYH-associated polyposis	Conflicting interpretations of pathogenicity	Last reviewed: Jun 1, 2021	criteria provided, conflicting interpretations	VCV000041763	1	45800146	1	45334474	41763	50202	rs75321043	NC_000001.11:45334473:C:T
NM_001128425.1(MUTYH):c.55C>T (p.Arg19Ter)	MUTYH	R19*, R5*	Carcinoma of colon|Pilomatrixoma|Neoplasm of stomach|MYH-associated polyposis|Hereditary cancer-predisposing syndrome|MYH-associated polyposis|not provided	Pathogenic	Last reviewed: Sep 28, 2020	criteria provided, multiple submitters, no conflicts	VCV000127845	1	45800165	1	45334493	127845	133302	rs587780088	NC_000001.11:45334492:G:A
NM_001048174.2(MUTYH):c.11C>T (p.Pro4Leu)	MUTYH	P18L, P4L	not provided|Hereditary cancer-predisposing syndrome|not specified|none provided|Carcinoma of colon|MYH-associated polyposis	Conflicting interpretations of pathogenicity	Last reviewed: Jun 1, 2021	criteria provided, conflicting interpretations	VCV000041759	1	45800167	1	45334495	41759	50198	rs79777494	NC_000001.11:45334494:G:A
NM_001048171.1(MUTYH):c.42C>T (p.Ile14=)	MUTYH		not specified|MYH-associated polyposis|Hereditary cancer-predisposing syndrome|Carcinoma of colon	Conflicting interpretations of pathogenicity	Last reviewed: Dec 7, 2020	criteria provided, conflicting interpretations	VCV000138307	1	45800178	1	45334506	138307	142010	rs202240122	NC_000001.11:45334505:G:A
NM_001128425.1(MUTYH):c.37G>A (p.Ala13Thr)	MUTYH	A13T	MYH-associated polyposis|Hereditary cancer-predisposing syndrome|Carcinoma of colon	Uncertain significance	Last reviewed: Oct 27, 2020	criteria provided, multiple submitters, no conflicts	VCV000216520	1	45800183	1	45334511	216520	212103	rs375349172	NC_000001.11:45334510:C:T
NM_025077.4(TOE1):c.-45G>A	MUTYH|TOE1		MYH-associated polyposis|Carcinoma of colon|Hereditary cancer-predisposing syndrome|not specified	Conflicting interpretations of pathogenicity	Last reviewed: Dec 6, 2020	criteria provided, conflicting interpretations	VCV000138310	1	45805880	1	45340208	138310	142013	rs2275602	NC_000001.11:45340207:G:A
NM_001256864.2(DNAJC6):c.454C>T (p.Arg152Ter)	DNAJC6	R82*, R152*, R95*	Parkinson disease 19a, juvenile-onset|Malignant tumor of prostate	Pathogenic	Last reviewed: Dec 3, 2018	criteria provided, single submitter	VCV000219301	1	65831790	1	65366107	219301	220990	rs864622011	NC_000001.11:65366106:C:T
NM_022367.4(SEMA4A):c.1301T>C (p.Met434Thr)	SEMA4A	M434T, M335T, M265T, M302T	not provided|Colorectal cancer|Cone-rod dystrophy 10|Retinitis pigmentosa	Conflicting interpretations of pathogenicity	Last reviewed: Oct 1, 2020	criteria provided, conflicting interpretations	VCV000096033	1	156142783	1	156172992	96033	101927	rs146822426	NC_000001.11:156172991:T:C
NM_022367.4(SEMA4A):c.1481G>A (p.Arg494Gln)	SEMA4A	R494Q, R395Q, R325Q, R362Q	not provided|Colorectal cancer	Uncertain significance	Last reviewed: Oct 5, 2020	criteria provided, multiple submitters, no conflicts	VCV000599330	1	156144923	1	156175132	599330	590606	rs559896573	NC_000001.11:156175131:G:A
NM_004833.3(AIM2):c.1030T>G (p.Ter344Glu)	AIM2		not provided|Hereditary breast and ovarian cancer syndrome	Conflicting interpretations of pathogenicity	Last reviewed: Aug 1, 2020	criteria provided, conflicting interpretations	VCV000780267	1	159032484	1	159062694	780267	706765	rs74689714	NC_000001.11:159062693:A:C
NM_021133.4(RNASEL):c.793G>T (p.Glu265Ter)	RNASEL	E265*	not provided|Prostate cancer, hereditary, 1|Malignant tumor of prostate	Conflicting interpretations of pathogenicity	Last reviewed: Dec 31, 2019	criteria provided, conflicting interpretations	VCV000013004	1	182555149	1	182586014	13004	28043	rs74315364	NC_000001.11:182586013:C:A
NM_002354.2(EPCAM):c.-192G>T	EPCAM		Lynch syndrome	Uncertain significance	Last reviewed: Jun 14, 2016	criteria provided, single submitter	VCV000336402	2	47596453	2	47369314	336402	290163	rs376344699	NC_000002.12:47369313:G:T
NM_002354.2(EPCAM):c.-79C>T	EPCAM		Lynch syndrome	Uncertain significance	Last reviewed: Jun 14, 2016	criteria provided, single submitter	VCV000336407	2	47596566	2	47369427	336407	289750	rs886056131	NC_000002.12:47369426:C:T
NM_002354.2(EPCAM):c.7C>T (p.Pro3Ser)	EPCAM	P3S	Hereditary nonpolyposis colorectal neoplasms|Lynch syndrome	Uncertain significance	Last reviewed: Dec 17, 2014	criteria provided, single submitter	VCV000136030	2	47596651	2	47369512	136030	139742	rs587780772	NC_000002.12:47369511:C:T
NM_002354.2(EPCAM):c.20T>A (p.Leu7His)	EPCAM	L7H	Lynch syndrome|Hereditary nonpolyposis colorectal neoplasms	Uncertain significance	Last reviewed: Apr 16, 2020	criteria provided, single submitter	VCV000239125	2	47596664	2	47369525	239125	238776	rs878854486	NC_000002.12:47369524:T:A
NM_002354.2(EPCAM):c.28G>A (p.Gly10Arg)	EPCAM	G10R	Hereditary nonpolyposis colorectal neoplasms|Lynch syndrome	Uncertain significance	Last reviewed: Jun 14, 2015	criteria provided, single submitter	VCV000216553	2	47596672	2	47369533	216553	212150	rs863224709	NC_000002.12:47369532:G:A
NM_002354.2(EPCAM):c.34C>A (p.Leu12Met)	EPCAM	L12M	Hereditary nonpolyposis colorectal neoplasms|Lynch syndrome	Uncertain significance	Last reviewed: May 29, 2015	criteria provided, single submitter	VCV000216555	2	47596678	2	47369539	216555	212151	rs746990000	NC_000002.12:47369538:C:A
NM_002354.2(EPCAM):c.45_65del (p.Thr17_Ala23del)	EPCAM		Hereditary nonpolyposis colorectal neoplasms|Lynch syndrome	Uncertain significance	Last reviewed: Jul 6, 2015	criteria provided, single submitter	VCV000219445	2	47596682 - 47596702	2	47369543 - 47369563	219445	221181	rs864622092	NC_000002.12:47369542:TTGCCGCGGCGACGGCGACTTTTGCCGC:TTGCCGC
NM_002354.3(EPCAM):c.45GGCGAC[1] (p.16AT[1])	EPCAM		Hereditary nonpolyposis colorectal neoplasms|Lynch syndrome	Uncertain significance	Last reviewed: Jan 7, 2016	criteria provided, single submitter	VCV000239130	2	47596688 - 47596693	2	47369549 - 47369554	239130	238778	rs878854490	NC_000002.12:47369548:CGGCGACGGCGAC:CGGCGAC
NM_002354.2(EPCAM):c.50C>T (p.Thr17Met)	EPCAM	T17M	Lynch syndrome|not specified	Uncertain significance	Last reviewed: Oct 24, 2018	criteria provided, multiple submitters, no conflicts	VCV000188106	2	47596694	2	47369555	188106	185969	rs116429842	NC_000002.12:47369554:C:T
NM_002354.2(EPCAM):c.74A>T (p.Glu25Val)	EPCAM	E25V	Lynch syndrome|Hereditary nonpolyposis colorectal neoplasms	Uncertain significance	Last reviewed: Jan 5, 2016	criteria provided, single submitter	VCV000239139	2	47596718	2	47369579	239139	238779	rs878854494	NC_000002.12:47369578:A:T
NM_002354.2(EPCAM):c.76G>A (p.Glu26Lys)	EPCAM	E26K	Lynch syndrome|Hereditary nonpolyposis colorectal neoplasms	Uncertain significance	Last reviewed: Nov 26, 2015	criteria provided, single submitter	VCV000239140	2	47596720	2	47369581	239140	238780	rs764492954	NC_000002.12:47369580:G:A
NM_002354.2(EPCAM):c.76+5G>A	EPCAM		Lynch syndrome	Uncertain significance	Last reviewed: Apr 10, 2015	criteria provided, single submitter	VCV000216561	2	47596725	2	47369586	216561	212152	rs863224712	NC_000002.12:47369585:G:A
NM_002354.2(EPCAM):c.93C>G (p.Asn31Lys)	EPCAM	N31K	not provided|Lynch syndrome I|Hereditary nonpolyposis colorectal neoplasms|Ewing sarcoma of soft tissue	Conflicting interpretations of pathogenicity	Last reviewed: Dec 27, 2016	criteria provided, conflicting interpretations	VCV000188255	2	47600618	2	47373479	188255	185970	rs555329870	NC_000002.12:47373478:C:G
NM_002354.2(EPCAM):c.111C>G (p.Asn37Lys)	EPCAM	N37K	Lynch syndrome|Hereditary nonpolyposis colorectal cancer type 8|Hereditary nonpolyposis colorectal neoplasms	Uncertain significance	Last reviewed: Jan 22, 2016	criteria provided, single submitter	VCV000239119	2	47600636	2	47373497	239119	238782	rs543584983	NC_000002.12:47373496:C:G
NM_002354.2(EPCAM):c.123T>A (p.Asn41Lys)	EPCAM	N41K	Hereditary nonpolyposis colorectal neoplasms|Lynch syndrome	Uncertain significance	Last reviewed: Jun 13, 2015	criteria provided, single submitter	VCV000216551	2	47600648	2	47373509	216551	212154	rs750032094	NC_000002.12:47373508:T:A
NM_002354.2(EPCAM):c.125A>G (p.Asn42Ser)	EPCAM	N42S	Hereditary nonpolyposis colorectal neoplasms|Lynch syndrome	Uncertain significance	Last reviewed: Sep 13, 2015	criteria provided, single submitter	VCV000220236	2	47600650	2	47373511	220236	221184	rs864622433	NC_000002.12:47373510:A:G
NM_002354.2(EPCAM):c.133C>T (p.Gln45Ter)	EPCAM	Q45*	Hereditary nonpolyposis colorectal neoplasms|Lynch syndrome	Pathogenic	Last reviewed: Feb 1, 2016	criteria provided, single submitter	VCV000239120	2	47600658	2	47373519	239120	238783	rs878854485	NC_000002.12:47373518:C:T
NM_002354.2(EPCAM):c.151G>T (p.Val51Phe)	EPCAM	V51F	Lynch syndrome|Hereditary nonpolyposis colorectal neoplasms	Uncertain significance	Last reviewed: Jan 12, 2016	criteria provided, single submitter	VCV000239122	2	47600676	2	47373537	239122	238785	rs781673286	NC_000002.12:47373536:G:T
NM_002354.2(EPCAM):c.161A>G (p.Gln54Arg)	EPCAM	Q54R	Lynch syndrome|Hereditary nonpolyposis colorectal neoplasms	Uncertain significance	Last reviewed: Mar 3, 2018	criteria provided, single submitter	VCV000188370	2	47600686	2	47373547	188370	185971	rs376674068	NC_000002.12:47373546:A:G
NM_002354.2(EPCAM):c.179C>T (p.Ser60Leu)	EPCAM	S60L	Hereditary nonpolyposis colorectal cancer type 8|Diarrhea 5, with tufting enteropathy, congenital|Lynch syndrome	Uncertain significance	Last reviewed: Oct 31, 2018	criteria provided, multiple submitters, no conflicts	VCV000239124	2	47600704	2	47373565	239124	238787	rs147494515	NC_000002.12:47373564:C:T
NM_002354.2(EPCAM):c.194A>C (p.Lys65Thr)	EPCAM	K65T	Hereditary nonpolyposis colorectal neoplasms|Lynch syndrome	Uncertain significance	Last reviewed: Nov 5, 2015	criteria provided, single submitter	VCV000221097	2	47600956	2	47373817	221097	221185	rs864622746	NC_000002.12:47373816:A:C
NM_002354.2(EPCAM):c.269A>G (p.Asn90Ser)	EPCAM	N90S	Hereditary nonpolyposis colorectal neoplasms|Lynch syndrome	Uncertain significance	Last reviewed: Mar 2, 2015	criteria provided, single submitter	VCV000136019	2	47601031	2	47373892	136019	139731	rs587780764	NC_000002.12:47373891:A:G
NM_002354.2(EPCAM):c.299A>T (p.Asp100Val)	EPCAM	D100V	Hereditary nonpolyposis colorectal neoplasms|Lynch syndrome	Uncertain significance	Last reviewed: Nov 2, 2015	criteria provided, single submitter	VCV000220748	2	47601061	2	47373922	220748	221188	rs587780557	NC_000002.12:47373921:A:T
NM_002354.2(EPCAM):c.299A>G (p.Asp100Gly)	EPCAM	D100G	Lynch syndrome|Hereditary nonpolyposis colorectal neoplasms	Uncertain significance	Last reviewed: Apr 8, 2015	criteria provided, single submitter	VCV000132768	2	47601061	2	47373922	132768	136516	rs587780557	NC_000002.12:47373921:A:G
NM_002354.2(EPCAM):c.320C>T (p.Ala107Val)	EPCAM	A107V	Hereditary nonpolyposis colorectal neoplasms|Lynch syndrome	Uncertain significance	Last reviewed: Apr 16, 2015	criteria provided, single submitter	VCV000216554	2	47601082	2	47373943	216554	212160	rs863224710	NC_000002.12:47373942:C:T
NM_002354.2(EPCAM):c.380C>T (p.Thr127Ile)	EPCAM	T127I	Hereditary nonpolyposis colorectal neoplasms|Lynch syndrome	Uncertain significance	Last reviewed: Mar 21, 2015	criteria provided, single submitter	VCV000216556	2	47601142	2	47374003	216556	212162	rs863224711	NC_000002.12:47374002:C:T
NM_002354.2(EPCAM):c.390C>G (p.Asp130Glu)	EPCAM	D130E	Hereditary nonpolyposis colorectal neoplasms|not provided|Lynch syndrome	Uncertain significance	Last reviewed: Oct 10, 2017	criteria provided, multiple submitters, no conflicts	VCV000216557	2	47601152	2	47374013	216557	212163	rs863224389	NC_000002.12:47374012:C:G
NM_002354.2(EPCAM):c.392C>A (p.Thr131Asn)	EPCAM	T131N	Lynch syndrome	Uncertain significance	Last reviewed: Sep 29, 2016	criteria provided, single submitter	VCV000188152	2	47601154	2	47374015	188152	185972	rs748892317	NC_000002.12:47374014:C:A
NM_002354.2(EPCAM):c.436A>G (p.Ile146Val)	EPCAM	I146V	Hereditary nonpolyposis colorectal neoplasms|Lynch syndrome	Uncertain significance	Last reviewed: Mar 3, 2015	criteria provided, single submitter	VCV000216558	2	47602383	2	47375244	216558	212165	rs751352456	NC_000002.12:47375243:A:G
NM_002354.2(EPCAM):c.450C>G (p.His150Gln)	EPCAM	H150Q	Lynch syndrome|Hereditary nonpolyposis colorectal neoplasms	Uncertain significance	Last reviewed: Feb 4, 2016	criteria provided, single submitter	VCV000221039	2	47602397	2	47375258	221039	221190	rs864622724	NC_000002.12:47375257:C:G
NM_002354.2(EPCAM):c.491C>T (p.Thr164Ile)	EPCAM	T164I	Lynch syndrome	Uncertain significance	Last reviewed: Aug 11, 2016	criteria provided, single submitter	VCV000136024	2	47602438	2	47375299	136024	139736	rs587780767	NC_000002.12:47375298:C:T
NM_002354.2(EPCAM):c.496C>T (p.Leu166Phe)	EPCAM	L166F	Hereditary nonpolyposis colorectal neoplasms|Hereditary cancer-predisposing syndrome|Lynch syndrome	Uncertain significance	Last reviewed: Sep 30, 2016	criteria provided, single submitter	VCV000136025	2	47604157	2	47377018	136025	139737	rs587780768	NC_000002.12:47377017:C:T
NM_002354.2(EPCAM):c.517C>T (p.Arg173Cys)	EPCAM	R173C	Lynch syndrome|Hereditary nonpolyposis colorectal neoplasms	Uncertain significance	Last reviewed: Dec 28, 2015	criteria provided, single submitter	VCV000239131	2	47604178	2	47377039	239131	238791	rs747286107	NC_000002.12:47377038:C:T
NM_002354.2(EPCAM):c.518G>A (p.Arg173His)	EPCAM	R173H	Hereditary nonpolyposis colorectal neoplasms|Lynch syndrome	Uncertain significance	Last reviewed: Nov 26, 2015	criteria provided, single submitter	VCV000216559	2	47604179	2	47377040	216559	212169	rs771569331	NC_000002.12:47377039:G:A
NM_002354.2(EPCAM):c.523C>T (p.Gln175Ter)	EPCAM	Q175*	Lynch syndrome|Hereditary nonpolyposis colorectal neoplasms	Pathogenic	Last reviewed: Jan 23, 2016	criteria provided, single submitter	VCV000239132	2	47604184	2	47377045	239132	238792	rs878854491	NC_000002.12:47377044:C:T
NM_002354.2(EPCAM):c.533C>T (p.Pro178Leu)	EPCAM	P178L	Hereditary nonpolyposis colorectal neoplasms|Lynch syndrome	Uncertain significance	Last reviewed: Aug 12, 2015	criteria provided, single submitter	VCV000219824	2	47604194	2	47377055	219824	221192	rs772471530	NC_000002.12:47377054:C:T
NM_002354.2(EPCAM):c.574A>T (p.Thr192Ser)	EPCAM	T192S	Lynch syndrome	Uncertain significance	Last reviewed: Nov 18, 2016	criteria provided, single submitter	VCV000136026	2	47606110	2	47378971	136026	139738	rs587780769	NC_000002.12:47378970:A:T
NM_002354.2(EPCAM):c.577A>G (p.Ile193Val)	EPCAM	I193V	Hereditary nonpolyposis colorectal neoplasms|Hereditary nonpolyposis colorectal cancer type 8|Diarrhea 5, with tufting enteropathy, congenital|not provided	Uncertain significance	Last reviewed: May 27, 2020	criteria provided, multiple submitters, no conflicts	VCV000136027	2	47606113	2	47378974	136027	139739	rs200676965	NC_000002.12:47378973:A:G
NM_002354.2(EPCAM):c.583C>G (p.Leu195Val)	EPCAM	L195V	Lynch syndrome|Hereditary nonpolyposis colorectal neoplasms	Uncertain significance	Last reviewed: Dec 31, 2015	criteria provided, single submitter	VCV000239134	2	47606119	2	47378980	239134	238794	rs770760223	NC_000002.12:47378979:C:G
NM_002354.3(EPCAM):c.595TCT[1] (p.Ser200del)	EPCAM	S200del	Lynch syndrome|Hereditary nonpolyposis colorectal neoplasms	Uncertain significance	Last reviewed: Jan 1, 2016	criteria provided, single submitter	VCV000216872	2	47606130 - 47606132	2	47378991 - 47378993	216872	212170	rs863224840	NC_000002.12:47378990:TTCTTCT:TTCT
NM_002354.2(EPCAM):c.601C>G (p.Gln201Glu)	EPCAM	Q201E	Lynch syndrome|Hereditary nonpolyposis colorectal neoplasms	Uncertain significance	Last reviewed: Dec 22, 2015	criteria provided, single submitter	VCV000239135	2	47606137	2	47378998	239135	238795	rs878854493	NC_000002.12:47378997:C:G
NM_002354.2(EPCAM):c.612G>C (p.Gln204His)	EPCAM	Q204H	Lynch syndrome|Hereditary nonpolyposis colorectal neoplasms	Uncertain significance	Last reviewed: Dec 31, 2015	criteria provided, single submitter	VCV000219598	2	47606148	2	47379009	219598	221194	rs775276504	NC_000002.12:47379008:G:C
NM_002354.2(EPCAM):c.616G>A (p.Asp206Asn)	EPCAM	D206N	Lynch syndrome	Uncertain significance	Last reviewed: Nov 2, 2015	criteria provided, single submitter	VCV000239136	2	47606152	2	47379013	239136	238796	rs367993015	NC_000002.12:47379012:G:A
NM_002354.2(EPCAM):c.643T>A (p.Tyr215Asn)	EPCAM	Y215N	Hereditary nonpolyposis colorectal neoplasms|Lynch syndrome	Uncertain significance	Last reviewed: Sep 19, 2015	criteria provided, single submitter	VCV000220297	2	47606179	2	47379040	220297	221195	rs750826481	NC_000002.12:47379039:T:A
NM_002354.2(EPCAM):c.658-6A>G	EPCAM		Lynch syndrome|Hereditary nonpolyposis colorectal neoplasms	Uncertain significance	Last reviewed: Jan 29, 2016	criteria provided, single submitter	VCV000239137	2	47606902	2	47379763	239137	238797	rs768723264	NC_000002.12:47379762:A:G
NM_002354.2(EPCAM):c.667G>C (p.Glu223Gln)	EPCAM	E223Q	Hereditary nonpolyposis colorectal neoplasms|Lynch syndrome	Uncertain significance	Last reviewed: Oct 14, 2015	criteria provided, single submitter	VCV000216560	2	47606917	2	47379778	216560	212172	rs372674836	NC_000002.12:47379777:G:C
NM_002354.2(EPCAM):c.690A>C (p.Lys230Asn)	EPCAM	K230N	Lynch syndrome|Hereditary nonpolyposis colorectal neoplasms	Uncertain significance	Last reviewed: Sep 19, 2015	criteria provided, single submitter	VCV000220291	2	47606940	2	47379801	220291	221196	rs864622463	NC_000002.12:47379800:A:C
NM_002354.2(EPCAM):c.739A>C (p.Thr247Pro)	EPCAM	T247P	Hereditary nonpolyposis colorectal neoplasms|Lynch syndrome	Uncertain significance	Last reviewed: Jul 2, 2015	criteria provided, single submitter	VCV000219397	2	47606989	2	47379850	219397	221198	rs147958220	NC_000002.12:47379849:A:C
NM_002354.2(EPCAM):c.766G>T (p.Ala256Ser)	EPCAM	A256S	Hereditary nonpolyposis colorectal neoplasms|Lynch syndrome	Uncertain significance	Last reviewed: Jul 6, 2015	criteria provided, single submitter	VCV000219439	2	47607016	2	47379877	219439	221199	rs864622089	NC_000002.12:47379876:G:T
NM_002354.2(EPCAM):c.815T>C (p.Ile272Thr)	EPCAM	I272T	Lynch syndrome	Uncertain significance	Last reviewed: May 10, 2016	criteria provided, single submitter	VCV000136031	2	47607065	2	47379926	136031	139743	rs377276151	NC_000002.12:47379925:T:C
NM_002354.2(EPCAM):c.833C>T (p.Ala278Val)	EPCAM	A278V	Lynch syndrome|Hereditary nonpolyposis colorectal neoplasms	Uncertain significance	Last reviewed: Dec 8, 2015	criteria provided, single submitter	VCV000239141	2	47607083	2	47379944	239141	238798	rs778825812	NC_000002.12:47379943:C:T
NM_002354.2(EPCAM):c.835G>C (p.Val279Leu)	EPCAM	V279L	Lynch syndrome|Hereditary nonpolyposis colorectal neoplasms	Uncertain significance	Last reviewed: Dec 24, 2015	criteria provided, single submitter	VCV000239142	2	47607085	2	47379946	239142	238799	rs878854495	NC_000002.12:47379945:G:C
NM_002354.2(EPCAM):c.859-3C>G	EPCAM		Hereditary nonpolyposis colorectal neoplasms|Lynch syndrome	Uncertain significance	Last reviewed: May 7, 2015	criteria provided, single submitter	VCV000216562	2	47612302	2	47385163	216562	212174	rs201314303	NC_000002.12:47385162:C:G
NM_002354.2(EPCAM):c.859-1G>A	EPCAM		Lynch syndrome|Hereditary nonpolyposis colorectal neoplasms	Likely pathogenic	Last reviewed: Mar 19, 2015	criteria provided, single submitter	VCV000216000	2	47612304	2	47385165	216000	212175	rs863224453	NC_000002.12:47385164:G:A
NM_002354.2(EPCAM):c.866C>T (p.Ser289Phe)	EPCAM	S289F	Lynch syndrome|Hereditary nonpolyposis colorectal neoplasms	Uncertain significance	Last reviewed: Aug 15, 2015	criteria provided, single submitter	VCV000219866	2	47612312	2	47385173	219866	221200	rs864622286	NC_000002.12:47385172:C:T
NM_002354.2(EPCAM):c.878G>A (p.Arg293Lys)	EPCAM	R293K	Hereditary nonpolyposis colorectal neoplasms|Lynch syndrome	Uncertain significance	Last reviewed: Dec 4, 2014	criteria provided, single submitter	VCV000188282	2	47612324	2	47385185	188282	185973	rs786204192	NC_000002.12:47385184:G:A
NM_002354.2(EPCAM):c.904-2A>G	EPCAM		Lynch syndrome|Hereditary nonpolyposis colorectal neoplasms	Likely pathogenic	Last reviewed: Jan 4, 2016	criteria provided, single submitter	VCV000239144	2	47613709	2	47386570	239144	238800	rs878854496	NC_000002.12:47386569:A:G
NM_002354.2(EPCAM):c.*147dup	EPCAM		Lynch syndrome	Uncertain significance	Last reviewed: Jun 14, 2016	criteria provided, single submitter	VCV000336416	2	47613895 - 47613896	2	47386756 - 47386757	336416	289786	rs886056132	NC_000002.12:47386756:AAAA:AAAAA
NM_000251.2(MSH2):c.-225G>C	MSH2		Hereditary cancer-predisposing syndrome|Lynch syndrome|Lynch syndrome I	Conflicting interpretations of pathogenicity	Last reviewed: Jul 10, 2018	criteria provided, conflicting interpretations	VCV000090488	2	47630106	2	47402967	90488	95963	rs138068023	NC_000002.12:47402966:G:C
NM_000251.2(MSH2):c.-182C>T	MSH2		Lynch syndrome I|Hereditary cancer-predisposing syndrome	Uncertain significance	Last reviewed: Dec 30, 2019	criteria provided, multiple submitters, no conflicts	VCV000230000	2	47630149	2	47403010	230000	232484	rs876658327	NC_000002.12:47403009:C:T
NM_000251.2(MSH2):c.-181G>A	MSH2		not provided|Lynch syndrome|Hereditary cancer-predisposing syndrome|Lynch syndrome I|Hereditary nonpolyposis colorectal neoplasms	Uncertain significance	Last reviewed: Aug 26, 2020	criteria provided, multiple submitters, no conflicts	VCV000184792	2	47630150	2	47403011	184792	181873	rs786201698	NC_000002.12:47403010:G:A
NM_000251.2(MSH2):c.-179C>T	MSH2		not provided|Hereditary cancer-predisposing syndrome|Lynch syndrome I	Conflicting interpretations of pathogenicity	Last reviewed: Feb 27, 2017	criteria provided, conflicting interpretations	VCV000141069	2	47630152	2	47403013	141069	150783	rs17224094	NC_000002.12:47403012:C:T
NM_001258281.1(MSH2):c.-130G>T	MSH2		Hereditary cancer-predisposing syndrome|Lynch syndrome I	Uncertain significance	Last reviewed: Dec 18, 2018	criteria provided, multiple submitters, no conflicts	VCV000142876	2	47630215	2	47403076	142876	152590	rs587782786	NC_000002.12:47403075:G:T
NM_000251.2(MSH2):c.-98C>T	MSH2		Hereditary cancer-predisposing syndrome|Lynch syndrome I	Uncertain significance	Last reviewed: Mar 30, 2020	criteria provided, multiple submitters, no conflicts	VCV000187297	2	47630233	2	47403094	187297	181882	rs777285149	NC_000002.12:47403093:C:T
NM_000251.2(MSH2):c.-94C>G	MSH2		Lynch syndrome I	Uncertain significance	Last reviewed: Jan 13, 2018	criteria provided, single submitter	VCV000336423	2	47630237	2	47403098	336423	286665	rs786202841	NC_000002.12:47403097:C:G
NM_000251.2(MSH2):c.-82G>C	MSH2		Hereditary cancer-predisposing syndrome|Lynch syndrome I	Uncertain significance	Last reviewed: Feb 14, 2020	criteria provided, single submitter	VCV000231091	2	47630249	2	47403110	231091	232498	rs866991159	NC_000002.12:47403109:G:C
NM_000251.2(MSH2):c.-81dup	MSH2		Lynch syndrome I|Hereditary cancer-predisposing syndrome	Uncertain significance	Last reviewed: Nov 6, 2019	criteria provided, multiple submitters, no conflicts	VCV000090495	2	47630249 - 47630250	2	47403110 - 47403111	90495	95970	rs587779187	NC_000002.12:47403110:A:AA
NM_000251.2(MSH2):c.-78_-77del	MSH2		Lynch syndrome	Likely pathogenic	Last reviewed: Jun 21, 2019	reviewed by expert panel	VCV000090494	2	47630252 - 47630253	2	47403113 - 47403114	90494	95969	rs587779182	NC_000002.12:47403112:GTG:G
NM_000251.2(MSH2):c.-76G>A	MSH2		Hereditary cancer-predisposing syndrome|Lynch syndrome I	Uncertain significance	Last reviewed: Apr 23, 2018	criteria provided, multiple submitters, no conflicts	VCV000142724	2	47630255	2	47403116	142724	152438	rs34355730	NC_000002.12:47403115:G:A
NM_001258281.1(MSH2):c.-87G>A	MSH2		not specified|Hereditary cancer-predisposing syndrome|Lynch syndrome I	Conflicting interpretations of pathogenicity	Last reviewed: Jan 2, 2019	criteria provided, conflicting interpretations	VCV000141079	2	47630258	2	47403119	141079	150793	rs552303079	NC_000002.12:47403118:G:A
NM_000251.2(MSH2):c.-68G>A	MSH2		Hereditary cancer-predisposing syndrome|Lynch syndrome I	Conflicting interpretations of pathogenicity	Last reviewed: May 28, 2019	criteria provided, conflicting interpretations	VCV000141148	2	47630263	2	47403124	141148	150862	rs576303132	NC_000002.12:47403123:G:A
NM_000251.2(MSH2):c.-43G>C	MSH2		not provided|Lynch syndrome I	Uncertain significance	Last reviewed: Jan 13, 2018	criteria provided, multiple submitters, no conflicts	VCV000336424	2	47630288	2	47403149	336424	290165	rs781492698	NC_000002.12:47403148:G:C
NM_000251.2(MSH2):c.-29C>T	MSH2		not specified|Lynch syndrome I	Conflicting interpretations of pathogenicity	Last reviewed: Jan 13, 2018	criteria provided, conflicting interpretations	VCV000245645	2	47630302	2	47403163	245645	244365	rs199841800	NC_000002.12:47403162:C:T
NM_000251.2(MSH2):c.-9G>C	MSH2		not specified|not provided|Lynch syndrome I	Conflicting interpretations of pathogenicity	Last reviewed: May 8, 2019	criteria provided, conflicting interpretations	VCV000182605	2	47630322	2	47403183	182605	179978	rs547444746	NC_000002.12:47403182:G:C
NM_000251.2(MSH2):c.-3G>C	MSH2		not provided|Lynch syndrome|Lynch syndrome I|Hereditary cancer-predisposing syndrome	Uncertain significance	Last reviewed: Feb 18, 2021	criteria provided, multiple submitters, no conflicts	VCV000127624	2	47630328	2	47403189	127624	133081	rs587779960	NC_000002.12:47403188:G:C
NM_000251.2(MSH2):c.1A>T (p.Met1Leu)	MSH2	M1L	Lynch syndrome|Hereditary nonpolyposis colorectal neoplasms	Uncertain significance	Last reviewed: Jun 21, 2019	reviewed by expert panel	VCV000090834	2	47630331	2	47403192	90834	96309	rs267607911	NC_000002.12:47403191:A:T
NM_000251.3(MSH2):c.1A>G (p.Met1Val)	MSH2	M1V	Hereditary cancer-predisposing syndrome|not provided|Lynch syndrome|Hereditary nonpolyposis colorectal neoplasms|Lynch syndrome I	Uncertain significance	Last reviewed: Jun 21, 2019	reviewed by expert panel	VCV000090833	2	47630331	2	47403192	90833	96308	rs267607911	NC_000002.12:47403191:A:G
NM_000251.2(MSH2):c.1A>C (p.Met1Leu)	MSH2	M1L	not provided|Hereditary nonpolyposis colorectal neoplasms|Lynch syndrome|not specified|Malignant tumor of breast|Hereditary cancer-predisposing syndrome|Lynch syndrome I	Uncertain significance	Last reviewed: Jun 21, 2019	reviewed by expert panel	VCV000090832	2	47630331	2	47403192	90832	96307	rs267607911	NC_000002.12:47403191:A:C
NM_000251.2(MSH2):c.5C>T (p.Ala2Val)	MSH2	A2V	Hereditary nonpolyposis colorectal neoplasms|not specified|Lynch syndrome I|Hereditary cancer-predisposing syndrome|not provided	Uncertain significance	Last reviewed: Oct 12, 2020	criteria provided, multiple submitters, no conflicts	VCV000134840	2	47630335	2	47403196	134840	138579	rs587778521	NC_000002.12:47403195:C:T
NM_000251.2(MSH2):c.10C>T (p.Gln4Ter)	MSH2	Q4*	Hereditary nonpolyposis colorectal neoplasms|Lynch syndrome	Conflicting interpretations of pathogenicity	Last reviewed: Feb 14, 2020	criteria provided, conflicting interpretations	VCV000578361	2	47630340	2	47403201	578361	558123	rs878853797	NC_000002.12:47403200:C:T
NM_000251.2(MSH2):c.11A>T (p.Gln4Leu)	MSH2	Q4L	Hereditary nonpolyposis colorectal neoplasms|not provided|Hereditary cancer-predisposing syndrome|Lynch syndrome I	Uncertain significance	Last reviewed: May 14, 2020	criteria provided, multiple submitters, no conflicts	VCV000232346	2	47630341	2	47403202	232346	232502	rs754562075	NC_000002.12:47403201:A:T
NM_000251.2(MSH2):c.14C>A (p.Pro5Gln)	MSH2	P5Q	Hereditary nonpolyposis colorectal neoplasms|Hereditary cancer-predisposing syndrome|not specified|not provided|Malignant tumor of breast|Lynch syndrome|Hereditary breast and ovarian cancer syndrome|Lynch syndrome I	Uncertain significance	Last reviewed: Jan 20, 2021	criteria provided, multiple submitters, no conflicts	VCV000090682	2	47630344	2	47403205	90682	96157	rs56170584	NC_000002.12:47403204:C:A
NM_000251.2(MSH2):c.21dup (p.Thr8fs)	MSH2	T8fs	Lynch syndrome	Pathogenic	Last reviewed: Sep 5, 2013	reviewed by expert panel	VCV000090918	2	47630350 - 47630351	2	47403211 - 47403212	90918	96393	rs1553348668	NC_000002.12:47403211:G:GG
NM_000251.2(MSH2):c.20del (p.Glu7fs)	MSH2	E7fs	Hereditary cancer-predisposing syndrome|Hereditary nonpolyposis colorectal neoplasms|not provided|Lynch syndrome	Pathogenic	Last reviewed: Sep 5, 2013	reviewed by expert panel	VCV000090886	2	47630350	2	47403211	90886	96361	rs267607915	NC_000002.12:47403210:A:
NM_000251.2(MSH2):c.29dup (p.Leu11fs)	MSH2	L11fs	Lynch syndrome	Pathogenic	Last reviewed: Sep 5, 2013	reviewed by expert panel	VCV000091058	2	47630358 - 47630359	2	47403219 - 47403220	91058	96533	rs63750589	NC_000002.12:47403219:A:AA
NM_000251.2(MSH2):c.28C>T (p.Gln10Ter)	MSH2	Q10*	Lynch syndrome|Hereditary nonpolyposis colorectal neoplasms	Pathogenic	Last reviewed: Sep 5, 2013	reviewed by expert panel	VCV000091055	2	47630358	2	47403219	91055	96530	rs63751099	NC_000002.12:47403218:C:T
NM_000251.2(MSH2):c.34dup (p.Glu12fs)	MSH2	E12fs	Lynch syndrome|Hereditary nonpolyposis colorectal neoplasms|Hereditary cancer-predisposing syndrome|not provided	Pathogenic	Last reviewed: Sep 5, 2013	reviewed by expert panel	VCV000091068	2	47630362 - 47630363	2	47403223 - 47403224	91068	96543	rs63750614	NC_000002.12:47403223:GG:GGG
NM_000251.3(MSH2):c.55T>C (p.Phe19Leu)	MSH2	F19L	Lynch syndrome|Hereditary cancer-predisposing syndrome|not specified|Hereditary nonpolyposis colorectal neoplasms|Lynch syndrome I|not provided	Conflicting interpretations of pathogenicity	Last reviewed: Nov 23, 2020	criteria provided, conflicting interpretations	VCV000182595	2	47630385	2	47403246	182595	179981	rs141711342	NC_000002.12:47403245:T:C
NM_000251.3(MSH2):c.64T>A (p.Phe22Ile)	MSH2	F22I	Hereditary nonpolyposis colorectal neoplasms|Lynch syndrome	Uncertain significance	Last reviewed: Jun 16, 2020	criteria provided, multiple submitters, no conflicts	VCV000584604	2	47630394	2	47403255	584604	575668	rs1189127007	NC_000002.12:47403254:T:A
NM_000251.2(MSH2):c.67T>C (p.Phe23Leu)	MSH2	F23L	Malignant tumor of breast|not specified|not provided|Hereditary nonpolyposis colorectal neoplasms|Hereditary cancer-predisposing syndrome|Lynch syndrome I	Conflicting interpretations of pathogenicity	Last reviewed: Nov 20, 2020	criteria provided, conflicting interpretations	VCV000188160	2	47630397	2	47403258	188160	185974	rs372619120	NC_000002.12:47403257:T:C
NM_000251.2(MSH2):c.71dup (p.Met26fs)	MSH2	M26fs	Lynch syndrome	Pathogenic	Last reviewed: Sep 5, 2013	reviewed by expert panel	VCV000091187	2	47630400 - 47630401	2	47403261 - 47403262	91187	96662	rs587779175	NC_000002.12:47403261:A:AA
NM_000251.2(MSH2):c.73_74insC (p.Gly25fs)	MSH2	G25fs	Lynch syndrome	Pathogenic	Last reviewed: Sep 5, 2013	reviewed by expert panel	VCV000091193	2	47630403 - 47630404	2	47403264 - 47403265	91193	96668	rs587779177	NC_000002.12:47403264::C
NM_001258281.1(MSH2):c.-31+91del	MSH2	M26fs	Lynch syndrome|Hereditary cancer-predisposing syndrome	Pathogenic/Likely pathogenic	Last reviewed: May 2, 2017	criteria provided, multiple submitters, no conflicts	VCV000483722	2	47630405	2	47403266	483722	472715	rs1553348760	NC_000002.12:47403265:C:
NM_000251.3(MSH2):c.80C>T (p.Pro27Leu)	MSH2	P27L	Lynch syndrome|Hereditary breast and ovarian cancer syndrome|Hereditary cancer-predisposing syndrome|not provided|Hereditary nonpolyposis colorectal neoplasms|Lynch syndrome I	Uncertain significance	Last reviewed: Oct 13, 2020	criteria provided, multiple submitters, no conflicts	VCV000185297	2	47630410	2	47403271	185297	181892	rs750746034	NC_000002.12:47403270:C:T
NM_000251.2(MSH2):c.82del (p.Glu28fs)	MSH2	E28fs	Lynch syndrome	Pathogenic	Last reviewed: Sep 5, 2013	reviewed by expert panel	VCV000091226	2	47630411	2	47403272	91226	96701	rs587779188	NC_000002.12:47403271:GG:G
NM_000251.2(MSH2):c.82G>T (p.Glu28Ter)	MSH2	E28*	Lynch syndrome|Hereditary cancer-predisposing syndrome	Pathogenic	Last reviewed: Sep 5, 2013	reviewed by expert panel	VCV000091225	2	47630412	2	47403273	91225	96700	rs63751246	NC_000002.12:47403272:G:T
NM_001258281.1(MSH2):c.-30-82_-30-79del	MSH2	T31fs	Lynch syndrome	Pathogenic	Last reviewed: May 12, 2016	criteria provided, single submitter	VCV000408477	2	47630417 - 47630420	2	47403278 - 47403281	408477	392839	rs1060502000	NC_000002.12:47403277:GCCG:
NM_000251.2(MSH2):c.89C>T (p.Pro30Leu)	MSH2	P30L	Hereditary nonpolyposis colorectal neoplasms|Hereditary cancer-predisposing syndrome|Lynch syndrome I	Uncertain significance	Last reviewed: Oct 1, 2020	criteria provided, multiple submitters, no conflicts	VCV000185140	2	47630419	2	47403280	185140	181894	rs757892928	NC_000002.12:47403279:C:T
NM_000251.2(MSH2):c.92C>G (p.Thr31Ser)	MSH2	T31S	Lynch syndrome|Hereditary nonpolyposis colorectal neoplasms|Endometrial carcinoma	Uncertain significance	Last reviewed: Jul 26, 2020	criteria provided, single submitter	VCV000237415	2	47630422	2	47403283	237415	238805	rs746635262	NC_000002.12:47403282:C:G
NM_000251.2(MSH2):c.94_103del (p.Thr32fs)	MSH2	T32fs	Lynch syndrome	Pathogenic	Last reviewed: Sep 5, 2013	reviewed by expert panel	VCV000091257	2	47630423 - 47630432	2	47403284 - 47403293	91257	96732	rs63750728	NC_000002.12:47403283:CACCACAGTGC:C
NM_000251.2(MSH2):c.94A>C (p.Thr32Pro)	MSH2	T32P	Lynch syndrome	Uncertain significance	Last reviewed: May 16, 2016	criteria provided, single submitter	VCV000408549	2	47630424	2	47403285	408549	393031	rs1060502033	NC_000002.12:47403284:A:C
NM_000251.2(MSH2):c.95C>A (p.Thr32Asn)	MSH2	T32N	Lynch syndrome	Uncertain significance	Last reviewed: Apr 30, 2016	criteria provided, single submitter	VCV000408448	2	47630425	2	47403286	408448	392704	rs552361923	NC_000002.12:47403285:C:A
NM_000251.3(MSH2):c.97A>G (p.Thr33Ala)	MSH2	T33A	not provided|Hereditary nonpolyposis colorectal neoplasms|Lynch syndrome|Hereditary cancer-predisposing syndrome	Uncertain significance	Last reviewed: Feb 4, 2021	criteria provided, multiple submitters, no conflicts	VCV000091268	2	47630427	2	47403288	91268	96743	rs63751107	NC_000002.12:47403287:A:G
NM_000251.3(MSH2):c.97A>C (p.Thr33Pro)	MSH2	T33P	Hereditary nonpolyposis colorectal neoplasms|not provided|Lynch syndrome I|not specified|Malignant tumor of breast|Hereditary cancer-predisposing syndrome	Uncertain significance	Last reviewed: Jan 27, 2021	criteria provided, multiple submitters, no conflicts	VCV000091267	2	47630427	2	47403288	91267	96742	rs63751107	NC_000002.12:47403287:A:C
NM_000251.2(MSH2):c.103C>T (p.Arg35Cys)	MSH2	R35C	Lynch syndrome	Uncertain significance	Last reviewed: Jul 26, 2016	criteria provided, single submitter	VCV000408550	2	47630433	2	47403294	408550	393037	rs1060502034	NC_000002.12:47403293:C:T
NM_000251.2(MSH2):c.104G>A (p.Arg35His)	MSH2	R35H	Lynch syndrome	Uncertain significance	Last reviewed: Oct 31, 2016	criteria provided, single submitter	VCV000408503	2	47630434	2	47403295	408503	393039	rs1060502012	NC_000002.12:47403294:G:A
NM_000251.2(MSH2):c.110del (p.Phe37fs)	MSH2	F37fs	Lynch syndrome	Pathogenic	Last reviewed: Sep 5, 2013	reviewed by expert panel	VCV000090546	2	47630437	2	47403298	90546	96021	rs63751056	NC_000002.12:47403297:TTTT:TTT
NM_000251.2(MSH2):c.115_123del (p.Arg39_Asp41del)	MSH2		Hereditary nonpolyposis colorectal neoplasms|Lynch syndrome	Uncertain significance	Last reviewed: May 12, 2015	criteria provided, single submitter	VCV000216861	2	47630441 - 47630449	2	47403302 - 47403310	216861	212179	rs863224831	NC_000002.12:47403301:CGACCGGGGCGAC:CGAC
NM_000251.2(MSH2):c.112G>T (p.Asp38Tyr)	MSH2	D38Y	Hereditary cancer-predisposing syndrome|Lynch syndrome|not provided	Uncertain significance	Last reviewed: Sep 28, 2019	criteria provided, multiple submitters, no conflicts	VCV000182567	2	47630442	2	47403303	182567	179983	rs730881761	NC_000002.12:47403302:G:T
NM_000251.2(MSH2):c.114C>G (p.Asp38Glu)	MSH2	D38E	not specified|Hereditary cancer-predisposing syndrome|Lynch syndrome I|Hereditary nonpolyposis colorectal neoplasms	Uncertain significance	Last reviewed: Oct 11, 2020	criteria provided, multiple submitters, no conflicts	VCV000090555	2	47630444	2	47403305	90555	96030	rs587779074	NC_000002.12:47403304:C:G
NM_000251.2(MSH2):c.115C>A (p.Arg39=)	MSH2		Hereditary nonpolyposis colorectal neoplasms|Hereditary cancer-predisposing syndrome|Lynch syndrome I|not specified	Conflicting interpretations of pathogenicity	Last reviewed: Oct 19, 2020	criteria provided, conflicting interpretations	VCV000185640	2	47630445	2	47403306	185640	181895	rs786202334	NC_000002.12:47403305:C:A
NM_000251.2(MSH2):c.119del (p.Gly40fs)	MSH2	G40fs	Lynch syndrome|Hereditary nonpolyposis colorectal neoplasms	Pathogenic	Last reviewed: Sep 5, 2013	reviewed by expert panel	VCV000090563	2	47630446	2	47403307	90563	96038	rs63750984	NC_000002.12:47403306:GGGG:GGG
NM_000251.2(MSH2):c.118G>A (p.Gly40Ser)	MSH2	G40S	Hereditary breast and ovarian cancer syndrome|not provided|Hereditary nonpolyposis colorectal neoplasms|Hereditary cancer-predisposing syndrome|not specified	Conflicting interpretations of pathogenicity	Last reviewed: May 24, 2021	criteria provided, conflicting interpretations	VCV000090560	2	47630448	2	47403309	90560	96035	rs63751260	NC_000002.12:47403308:G:A
NM_000251.2(MSH2):c.123C>G (p.Asp41Glu)	MSH2	D41E	Malignant tumor of breast|not provided|Hereditary nonpolyposis colorectal neoplasms|Lynch syndrome I|Hereditary cancer-predisposing syndrome	Uncertain significance	Last reviewed: Oct 25, 2020	criteria provided, multiple submitters, no conflicts	VCV000186463	2	47630453	2	47403314	186463	181896	rs761960690	NC_000002.12:47403313:C:G
NM_000251.3(MSH2):c.128A>G (p.Tyr43Cys)	MSH2	Y43C	Hereditary nonpolyposis colorectal neoplasms|Sarcoma|not specified|Lynch syndrome|Lynch syndrome I|not provided|Lynch syndrome I|Turcot syndrome|Muir-Torr├⌐ syndrome|Hereditary cancer-predisposing syndrome	Conflicting interpretations of pathogenicity	Last reviewed: Dec 6, 2020	criteria provided, conflicting interpretations	VCV000090619	2	47630458	2	47403319	90619	96094	rs17217723	NC_000002.12:47403318:A:G
NM_000251.2(MSH2):c.129T>G (p.Tyr43Ter)	MSH2	Y43*	Lynch syndrome	Pathogenic	Last reviewed: Sep 5, 2013	reviewed by expert panel	VCV000090621	2	47630459	2	47403320	90621	96096	rs63750894	NC_000002.12:47403319:T:G
NM_000251.3(MSH2):c.136_164del (p.His46fs)	MSH2	H46fs	Lynch syndrome|Carcinoma of colon	Pathogenic	Last reviewed: Sep 5, 2013	reviewed by expert panel	VCV000090639	2	47630464 - 47630492	2	47403325 - 47403353	90639	96114	rs63751482	NC_000002.12:47403324:CGCACGGCGAGGACGCGCTGCTGGCCGCCCG:CG
NM_001258281.1(MSH2):c.-30-28_-30-15del	MSH2	E48fs	Lynch syndrome|Hereditary nonpolyposis colorectal neoplasms	Pathogenic	Last reviewed: Jul 8, 2015	criteria provided, single submitter	VCV000216052	2	47630471 - 47630484	2	47403332 - 47403345	216052	212180	rs863224481	NC_000002.12:47403331:CGAGGACGCGCTGC:
NM_000251.2(MSH2):c.142G>T (p.Glu48Ter)	MSH2	E48*	not specified|Lynch syndrome|Hereditary nonpolyposis colorectal neoplasms|Hereditary cancer-predisposing syndrome|Carcinoma of colon|Lynch syndrome I|not provided	Pathogenic	Last reviewed: Sep 5, 2013	reviewed by expert panel	VCV000090662	2	47630472	2	47403333	90662	96137	rs63750615	NC_000002.12:47403332:G:T
NM_000251.2(MSH2):c.145del (p.Asp49fs)	MSH2	D49fs	Lynch syndrome	Pathogenic	Last reviewed: Sep 5, 2013	reviewed by expert panel	VCV000090673	2	47630474	2	47403335	90673	96148	rs63750644	NC_000002.12:47403334:GG:G
NM_000251.2(MSH2):c.145_146del (p.Asp49fs)	MSH2	D49fs	Lynch syndrome	Pathogenic	Last reviewed: Sep 5, 2013	reviewed by expert panel	VCV000090672	2	47630475 - 47630476	2	47403336 - 47403337	90672	96147	rs63750334	NC_000002.12:47403335:GA:
NM_000251.2(MSH2):c.146A>T (p.Asp49Val)	MSH2	D49V	Hereditary nonpolyposis colorectal neoplasms|Hereditary cancer-predisposing syndrome|Lynch syndrome I|not provided	Uncertain significance	Last reviewed: Oct 3, 2020	criteria provided, multiple submitters, no conflicts	VCV000090675	2	47630476	2	47403337	90675	96150	rs63750335	NC_000002.12:47403336:A:T
NM_000251.2(MSH2):c.149C>G (p.Ala50Gly)	MSH2	A50G	Hereditary cancer-predisposing syndrome|not provided|Hereditary nonpolyposis colorectal neoplasms|Lynch syndrome I	Uncertain significance	Last reviewed: Nov 11, 2020	criteria provided, multiple submitters, no conflicts	VCV000408464	2	47630479	2	47403340	408464	392842	rs876658582	NC_000002.12:47403339:C:G
NM_000251.2(MSH2):c.154_155insG (p.Leu52fs)	MSH2	L52fs	Lynch syndrome	Pathogenic	Last reviewed: Sep 5, 2013	reviewed by expert panel	VCV000090695	2	47630484 - 47630485	2	47403345 - 47403346	90695	96170	rs63750352	NC_000002.12:47403345::G
NM_000251.3(MSH2):c.157G>T (p.Ala53Ser)	MSH2	A53S	Hereditary nonpolyposis colorectal neoplasms|Hereditary cancer-predisposing syndrome|Lynch syndrome	Uncertain significance	Last reviewed: Aug 14, 2020	criteria provided, multiple submitters, no conflicts	VCV000231884	2	47630487	2	47403348	231884	232512	rs755931648	NC_000002.12:47403347:G:T
NM_000251.2(MSH2):c.160G>T (p.Ala54Ser)	MSH2	A54S	not specified|Hereditary nonpolyposis colorectal neoplasms|Hereditary cancer-predisposing syndrome|Lynch syndrome I	Uncertain significance	Last reviewed: May 12, 2021	criteria provided, multiple submitters, no conflicts	VCV000185536	2	47630490	2	47403351	185536	181900	rs749212640	NC_000002.12:47403350:G:T
NM_000251.2(MSH2):c.163del (p.Arg55fs)	MSH2	R55fs	Hereditary nonpolyposis colon cancer|Hereditary nonpolyposis colorectal neoplasms|Lynch syndrome	Pathogenic	Last reviewed: Sep 5, 2013	reviewed by expert panel	VCV000090712	2	47630491	2	47403352	90712	96187	rs63750337	NC_000002.12:47403351:CCC:CC
NM_000251.2(MSH2):c.166del (p.Glu56fs)	MSH2	E56fs	Lynch syndrome	Pathogenic	Last reviewed: Sep 5, 2013	reviewed by expert panel	VCV000090742	2	47630494	2	47403355	90742	96217	rs63750087	NC_000002.12:47403354:GGG:GG
NM_000251.2(MSH2):c.166G>T (p.Glu56Ter)	MSH2	E56*	Lynch syndrome	Pathogenic	Last reviewed: Sep 5, 2013	reviewed by expert panel	VCV000090741	2	47630496	2	47403357	90741	96216	rs587779102	NC_000002.12:47403356:G:T
NM_000251.2(MSH2):c.167A>T (p.Glu56Val)	MSH2	E56V	Hereditary cancer-predisposing syndrome|Lynch syndrome	Uncertain significance	Last reviewed: Nov 11, 2016	criteria provided, multiple submitters, no conflicts	VCV000141778	2	47630497	2	47403358	141778	151492	rs587782004	NC_000002.12:47403357:A:T
NM_000251.2(MSH2):c.181C>G (p.Gln61Glu)	MSH2	Q61E	Lynch syndrome|Hereditary cancer-predisposing syndrome	Uncertain significance	Last reviewed: Jan 16, 2017	criteria provided, multiple submitters, no conflicts	VCV000408530	2	47630511	2	47403372	408530	393052	rs63750951	NC_000002.12:47403371:C:G
NM_000251.2(MSH2):c.181C>T (p.Gln61Ter)	MSH2	Q61*	Lynch syndrome|Hereditary cancer-predisposing syndrome|not provided|Hereditary nonpolyposis colorectal neoplasms	Pathogenic	Last reviewed: Sep 5, 2013	reviewed by expert panel	VCV000090794	2	47630511	2	47403372	90794	96269	rs63750951	NC_000002.12:47403371:C:T
NM_000251.2(MSH2):c.187dup (p.Val63fs)	MSH2	V63fs	Lynch syndrome|Hereditary cancer-predisposing syndrome	Pathogenic	Last reviewed: Sep 5, 2013	reviewed by expert panel	VCV000090809	2	47630512 - 47630513	2	47403373 - 47403374	90809	96284	rs63750160	NC_000002.12:47403373:GGGGG:GGGGGG
NM_000251.2(MSH2):c.186_187dup (p.Val63fs)	MSH2	V63fs	Lynch syndrome|Hereditary cancer-predisposing syndrome	Pathogenic	Last reviewed: Sep 5, 2013	reviewed by expert panel	VCV000090806	2	47630512 - 47630513	2	47403373 - 47403374	90806	96281	rs63750160	NC_000002.12:47403373:GGGGG:GGGGGGG
NM_000251.2(MSH2):c.182A>C (p.Gln61Pro)	MSH2	Q61P	Hereditary nonpolyposis colorectal neoplasms|Lynch syndrome I|Hereditary cancer-predisposing syndrome|not specified	Conflicting interpretations of pathogenicity	Last reviewed: Aug 31, 2020	criteria provided, conflicting interpretations	VCV000090798	2	47630512	2	47403373	90798	96273	rs587779113	NC_000002.12:47403372:A:C
NM_000251.3(MSH2):c.187del	MSH2		not provided|Lynch syndrome|Hereditary cancer-predisposing syndrome|Hereditary nonpolyposis colorectal neoplasms	Pathogenic	Last reviewed: Sep 5, 2013	reviewed by expert panel	VCV000090808	2	47630513	2	47403374	90808	96283	rs63750160	NC_000002.12:47403373:GGGGG:GGGG
NM_000251.2(MSH2):c.198C>T (p.Tyr66=)	MSH2		not provided|Hereditary nonpolyposis colorectal neoplasms|not specified|Lynch syndrome I|Hereditary cancer-predisposing syndrome|Carcinoma of colon	Conflicting interpretations of pathogenicity	Last reviewed: Dec 7, 2020	criteria provided, conflicting interpretations	VCV000182608	2	47630528	2	47403389	182608	179986	rs730881784	NC_000002.12:47403388:C:T
NM_000251.2(MSH2):c.200T>A (p.Met67Lys)	MSH2	M67K, M1K	Hereditary nonpolyposis colorectal neoplasms|Lynch syndrome I|Hereditary cancer-predisposing syndrome	Uncertain significance	Last reviewed: Sep 16, 2020	criteria provided, multiple submitters, no conflicts	VCV000232807	2	47630530	2	47403391	232807	232517	rs876660001	NC_000002.12:47403390:T:A
NM_000251.3(MSH2):c.204del (p.Pro69fs)	MSH2	P69fs, P3fs	Lynch syndrome|Hereditary nonpolyposis colorectal neoplasms|Breast carcinoma|not provided|Hereditary cancer-predisposing syndrome	Pathogenic	Last reviewed: Sep 5, 2013	reviewed by expert panel	VCV000090871	2	47630534	2	47403392	90871	96346	rs63750199	NC_000002.12:47403391:GGGG:GGG
NM_000251.2(MSH2):c.209C>A (p.Ala70Glu)	MSH2	A70E, A4E	Lynch syndrome	Uncertain significance	Last reviewed: Jun 14, 2016	criteria provided, single submitter	VCV000336425	2	47630539	2	47403400	336425	289811	rs587782481	NC_000002.12:47403399:C:A
NM_000251.2(MSH2):c.211G>C (p.Gly71Arg)	MSH2	G71R, G5R	Lynch syndrome|Hereditary nonpolyposis colorectal neoplasms|not provided|Carcinoma of colon|Hereditary cancer-predisposing syndrome	Pathogenic/Likely pathogenic	Last reviewed: Aug 19, 2020	criteria provided, multiple submitters, no conflicts	VCV000142708	2	47630541	2	47403402	142708	152422	rs587782659	NC_000002.12:47403401:G:C
NM_000251.2(MSH2):c.211+8C>T	MSH2		not specified|Lynch syndrome I|Hereditary nonpolyposis colorectal neoplasms|not provided|Hereditary cancer-predisposing syndrome	Conflicting interpretations of pathogenicity	Last reviewed: Nov 30, 2020	criteria provided, conflicting interpretations	VCV000378154	2	47630549	2	47403410	378154	367382	rs267607916	NC_000002.12:47403409:C:T
NM_000251.2(MSH2):c.212-478T>G	MSH2		Lynch syndrome	Pathogenic	Last reviewed: Sep 5, 2013	reviewed by expert panel	VCV000090894	2	47635062	2	47407923	90894	96369	rs587779138	NC_000002.12:47407922:T:G
NM_000251.3(MSH2):c.213_366+1del	MSH2		Lynch syndrome	Pathogenic		criteria provided, single submitter	VCV000433875	2	47635536 - 47635690	2	47408397 - 47408551	433875	427136	rs1553350052
NM_000251.3(MSH2):c.212-2del	MSH2		Lynch syndrome	Uncertain significance	Last reviewed: Oct 18, 2016	criteria provided, single submitter	VCV000408490	2	47635537	2	47408398	408490	392705	rs1060502007	NC_000002.12:47408397:AA:A
NM_000251.2(MSH2):c.212-3A>T	MSH2		Hereditary cancer-predisposing syndrome|Hereditary nonpolyposis colorectal neoplasms|Lynch syndrome|not provided	Conflicting interpretations of pathogenicity	Last reviewed: Sep 2, 2020	criteria provided, conflicting interpretations	VCV000252472	2	47635537	2	47408398	252472	246922	rs879255341	NC_000002.12:47408397:A:T
NM_000251.2(MSH2):c.212-2A>G	MSH2		Lynch syndrome	Likely pathogenic	Last reviewed: Jun 21, 2019	reviewed by expert panel	VCV000090893	2	47635538	2	47408399	90893	96368	rs267607917	NC_000002.12:47408398:A:G
NM_000251.2(MSH2):c.212-1G>A	MSH2		Lynch-like syndrome|not provided|Hereditary cancer-predisposing syndrome|Lynch syndrome|Hereditary nonpolyposis colorectal neoplasms	Pathogenic	Last reviewed: Sep 5, 2013	reviewed by expert panel	VCV000090892	2	47635539	2	47408400	90892	96367	rs267607914	NC_000002.12:47408399:G:A
NM_000251.2(MSH2):c.220A>C (p.Asn74His)	MSH2	N74H, N8H	Hereditary cancer-predisposing syndrome|not specified|Hereditary nonpolyposis colorectal neoplasms|not provided|Lynch syndrome I	Uncertain significance	Last reviewed: Dec 9, 2020	criteria provided, multiple submitters, no conflicts	VCV000134846	2	47635548	2	47408409	134846	138585	rs150548839	NC_000002.12:47408408:A:C
NM_000251.2(MSH2):c.223_224del (p.Leu75fs)	MSH2	L75fs, L9fs	Lynch syndrome	Pathogenic	Last reviewed: Sep 5, 2013	reviewed by expert panel	VCV000090939	2	47635550 - 47635551	2	47408411 - 47408412	90939	96414	rs63750712	NC_000002.12:47408410:TCT:T
NM_000251.2(MSH2):c.226C>T (p.Gln76Ter)	MSH2	Q76*, Q10*	Lynch-like syndrome|Lynch syndrome|Hereditary cancer-predisposing syndrome|not provided|Hereditary nonpolyposis colorectal neoplasms	Pathogenic	Last reviewed: Sep 5, 2013	reviewed by expert panel	VCV000090945	2	47635554	2	47408415	90945	96420	rs63750042	NC_000002.12:47408414:C:T
NM_000251.3(MSH2):c.229_230del (p.Ser77fs)	MSH2	S11fs, S77fs	Lynch syndrome|Hereditary nonpolyposis colon cancer|not provided|Hereditary nonpolyposis colorectal neoplasms|Breast carcinoma|Hereditary cancer-predisposing syndrome	Pathogenic	Last reviewed: Sep 5, 2013	reviewed by expert panel	VCV000090953	2	47635555 - 47635556	2	47408416 - 47408417	90953	96428	rs63749848	NC_000002.12:47408415:AGAG:AG
NM_000251.2(MSH2):c.228G>T (p.Gln76His)	MSH2	Q76H, Q10H	Lynch syndrome|not specified|Hereditary nonpolyposis colorectal neoplasms|Hereditary cancer-predisposing syndrome	Uncertain significance	Last reviewed: Sep 14, 2016	criteria provided, multiple submitters, no conflicts	VCV000142969	2	47635556	2	47408417	142969	152683	rs587782857	NC_000002.12:47408416:G:T
NM_000251.2(MSH2):c.243_273delinsCTGACAAGCGCCTATAGCACTCGAATAATTCTTCTCACCCTAACAGGTCAGCCTCGCTTCCCAGCCCTCACTAACATTAACGAAAACAACCCACCCACTAAACCCCATTAAACGCCTAACAATCGGAAGCCTATTTTGCAGGGTTTCTCCATCACCAACAGCATTCTCCCCACATCCACCCCCCAAATGACAATCCCACTTTACTTAAAACTCACAG (p.Lys82_Asp91delinsTer)	MSH2		Lynch syndrome	Pathogenic	Last reviewed: Sep 5, 2013	reviewed by expert panel	VCV000090973	2	47635571 - 47635601	2	47408432 - 47408462	90973	96448	rs1573436369
NM_000251.2(MSH2):c.244A>T (p.Lys82Ter)	MSH2	K82*, K16*	Lynch syndrome	Pathogenic	Last reviewed: Sep 5, 2013	reviewed by expert panel	VCV000090975	2	47635572	2	47408433	90975	96450	rs587779145	NC_000002.12:47408432:A:T
NM_000251.2(MSH2):c.255dup (p.Glu86Ter)	MSH2	E86*, E20*	Lynch syndrome	Pathogenic	Last reviewed: Sep 5, 2013	reviewed by expert panel	VCV000091002	2	47635579 - 47635580	2	47408440 - 47408441	91002	96477	rs63751158	NC_000002.12:47408440:TTTT:TTTTT
NM_000251.2(MSH2):c.255_256del (p.Phe85fs)	MSH2	F19fs, F85fs	Lynch syndrome	Pathogenic	Last reviewed: Sep 5, 2013	reviewed by expert panel	VCV000091001	2	47635583 - 47635584	2	47408444 - 47408445	91001	96476	rs267607921	NC_000002.12:47408443:TG:
NM_000251.2(MSH2):c.264dup (p.Val89fs)	MSH2	V89fs, V23fs	Hereditary nonpolyposis colorectal neoplasms|Lynch syndrome	Pathogenic	Last reviewed: Nov 11, 2014	criteria provided, single submitter	VCV000188399	2	47635588 - 47635589	2	47408449 - 47408450	188399	185976	rs267607920	NC_000002.12:47408449:TTTT:TTTTT
NM_000251.2(MSH2):c.260C>G (p.Ser87Cys)	MSH2	S87C, S21C	not provided|Hereditary cancer-predisposing syndrome|Hereditary nonpolyposis colorectal neoplasms|Lynch syndrome I	Uncertain significance	Last reviewed: Sep 30, 2020	criteria provided, multiple submitters, no conflicts	VCV000141032	2	47635588	2	47408449	141032	150746	rs587781447	NC_000002.12:47408448:C:G
NM_000251.2(MSH2):c.263_264del (p.Phe88fs)	MSH2	F88fs, F22fs	Hereditary nonpolyposis colorectal neoplasms|not specified|Lynch syndrome	Pathogenic	Last reviewed: Sep 5, 2013	reviewed by expert panel	VCV000091029	2	47635589 - 47635590	2	47408450 - 47408451	91029	96504	rs267607920	NC_000002.12:47408449:TTTT:TT
NM_000251.2(MSH2):c.266T>C (p.Val89Ala)	MSH2	V89A, V23A	Hereditary breast and ovarian cancer syndrome|Hereditary cancer-predisposing syndrome|Hereditary nonpolyposis colorectal neoplasms|not specified	Uncertain significance	Last reviewed: Jun 21, 2021	criteria provided, multiple submitters, no conflicts	VCV000232406	2	47635594	2	47408455	232406	232522	rs876659747	NC_000002.12:47408454:T:C
NM_000251.2(MSH2):c.269_290dup (p.Tyr98fs)	MSH2	Y32fs, Y98fs	Lynch syndrome|Muir-Torr├⌐ syndrome	Pathogenic	Last reviewed: Sep 5, 2013	reviewed by expert panel	VCV000001761	2	47635595 - 47635596	2	47408456 - 47408457	1761	16800	rs1553350126	NC_000002.12:47408456:AAAGATCTTCTTCTGGTTCGTCA:AAAGATCTTCTTCTGGTTCGTCAAAGATCTTCTTCTGGTTCGTCA
NM_000251.2(MSH2):c.274C>G (p.Leu92Val)	MSH2	L92V, L26V	Hereditary nonpolyposis colorectal neoplasms|not specified|Turcot syndrome|Lynch syndrome I|not provided|Hereditary cancer-predisposing syndrome	Conflicting interpretations of pathogenicity	Last reviewed: Oct 19, 2020	criteria provided, conflicting interpretations	VCV000091041	2	47635602	2	47408463	91041	96516	rs587779154	NC_000002.12:47408462:C:G
NM_000251.2(MSH2):c.277C>T (p.Leu93Phe)	MSH2	L93F, L27F	Lynch syndrome	Likely pathogenic	Last reviewed: Jun 21, 2019	reviewed by expert panel	VCV000091044	2	47635605	2	47408466	91044	96519	rs63751429	NC_000002.12:47408465:C:T
NM_000251.2(MSH2):c.278_279del (p.Leu93fs)	MSH2	L93fs, L27fs	Lynch syndrome	Pathogenic	Last reviewed: Sep 5, 2013	reviewed by expert panel	VCV000091046	2	47635606 - 47635607	2	47408467 - 47408468	91046	96521	rs63749872	NC_000002.12:47408466:TT:
NM_000251.2(MSH2):c.286C>T (p.Arg96Cys)	MSH2	R96C, R30C	Hereditary cancer-predisposing syndrome|Hereditary nonpolyposis colorectal neoplasms|Breast-ovarian cancer, familial 1|not specified	Uncertain significance	Last reviewed: May 12, 2020	criteria provided, multiple submitters, no conflicts	VCV000489943	2	47635614	2	47408475	489943	482415	rs1443234544	NC_000002.12:47408474:C:T
NM_000251.2(MSH2):c.289C>T (p.Gln97Ter)	MSH2	Q97*, Q31*	not provided|Lynch syndrome|Hereditary nonpolyposis colorectal neoplasms|Hereditary cancer-predisposing syndrome|Lynch syndrome I	Pathogenic	Last reviewed: Sep 5, 2013	reviewed by expert panel	VCV000091054	2	47635617	2	47408478	91054	96529	rs63750970	NC_000002.12:47408477:C:T
NM_000251.2(MSH2):c.301_306del (p.Glu101_Val102del)	MSH2		not provided|Hereditary nonpolyposis colorectal neoplasms|Lynch syndrome|Hereditary cancer-predisposing syndrome|Lynch syndrome I	Likely pathogenic	Last reviewed: Jun 21, 2019	reviewed by expert panel	VCV000091060	2	47635625 - 47635630	2	47408486 - 47408491	91060	96535	rs587779157	NC_000002.12:47408485:AGTTGAAGTT:AGTT
NM_000251.2(MSH2):c.301G>T (p.Glu101Ter)	MSH2	E101*, E35*	Hereditary nonpolyposis colorectal neoplasms|Lynch syndrome|Hereditary cancer-predisposing syndrome	Pathogenic	Last reviewed: Sep 5, 2013	reviewed by expert panel	VCV000091059	2	47635629	2	47408490	91059	96534	rs63750318	NC_000002.12:47408489:G:T
NM_000251.2(MSH2):c.308A>G (p.Tyr103Cys)	MSH2	Y103C, Y37C	Hereditary cancer-predisposing syndrome|Hereditary nonpolyposis colorectal neoplasms|not provided|Lynch syndrome I	Uncertain significance	Last reviewed: Sep 20, 2019	criteria provided, multiple submitters, no conflicts	VCV000091061	2	47635636	2	47408497	91061	96536	rs63751173	NC_000002.12:47408496:A:G
NM_000251.2(MSH2):c.335C>G (p.Ser112Cys)	MSH2	S112C, S46C	Lynch syndrome I	Uncertain significance	Last reviewed: Jan 12, 2018	criteria provided, single submitter	VCV000336426	2	47635663	2	47408524	336426	290183	rs769215192	NC_000002.12:47408523:C:G
NM_000251.2(MSH2):c.336C>A (p.Ser112=)	MSH2		Lynch syndrome I|Hereditary nonpolyposis colorectal neoplasms|Hereditary cancer-predisposing syndrome|not provided|not specified	Conflicting interpretations of pathogenicity	Last reviewed: Nov 5, 2020	criteria provided, conflicting interpretations	VCV000135862	2	47635664	2	47408525	135862	139574	rs34312619	NC_000002.12:47408524:C:A
NM_000251.2(MSH2):c.340G>T (p.Glu114Ter)	MSH2	E114*, E48*	Lynch syndrome|Hereditary nonpolyposis colorectal neoplasms|not provided|Hereditary cancer-predisposing syndrome	Pathogenic/Likely pathogenic	Last reviewed: Apr 10, 2019	criteria provided, multiple submitters, no conflicts	VCV000237395	2	47635668	2	47408529	237395	238810	rs878853815	NC_000002.12:47408528:G:T
NM_000251.2(MSH2):c.344del (p.Asn115fs)	MSH2	N115fs, N49fs	Lynch syndrome	Pathogenic	Last reviewed: Sep 5, 2013	reviewed by expert panel	VCV000091066	2	47635671	2	47408532	91066	96541	rs63751195	NC_000002.12:47408531:AA:A
NM_000251.3(MSH2):c.347_350del	MSH2	D50fs, D116fs	Hereditary nonpolyposis colorectal neoplasms|not provided|Lynch syndrome	Pathogenic	Last reviewed: Sep 5, 2013	reviewed by expert panel	VCV000091067	2	47635673 - 47635676	2	47408534 - 47408537	91067	96542	rs63750501	NC_000002.12:47408533:TGATTG:TG
NM_000251.2(MSH2):c.352_358del (p.Tyr118fs)	MSH2	Y118fs, Y52fs	Hereditary nonpolyposis colorectal neoplasms|not provided|Lynch syndrome I	Pathogenic	Last reviewed: Dec 15, 2020	criteria provided, multiple submitters, no conflicts	VCV000245970	2	47635676 - 47635682	2	47408537 - 47408543	245970	244371	rs879254025	NC_000002.12:47408536:TTGGTATTTGG:TTGG
NM_000251.2(MSH2):c.352dup (p.Tyr118fs)	MSH2	Y118fs, Y52fs	Hereditary nonpolyposis colorectal neoplasms|Lynch syndrome	Pathogenic	Last reviewed: Sep 5, 2013	reviewed by expert panel	VCV000091069	2	47635679 - 47635680	2	47408540 - 47408541	91069	96544	rs587779159	NC_000002.12:47408540:T:TT
NM_000251.2(MSH2):c.354T>G (p.Tyr118Ter)	MSH2	Y118*, Y52*	Hereditary cancer-predisposing syndrome|Lynch syndrome I	Pathogenic/Likely pathogenic	Last reviewed: Sep 26, 2018	criteria provided, multiple submitters, no conflicts	VCV000548765	2	47635682	2	47408543	548765	539204	rs1553350250	NC_000002.12:47408542:T:G
NM_000251.2(MSH2):c.361T>A (p.Tyr121Asn)	MSH2	Y121N, Y55N	Lynch syndrome|Hereditary nonpolyposis colorectal neoplasms	Uncertain significance	Last reviewed: Jan 15, 2016	criteria provided, single submitter	VCV000237396	2	47635689	2	47408550	237396	238811	rs878853816	NC_000002.12:47408549:T:A
NM_000251.2(MSH2):c.362A>G (p.Tyr121Cys)	MSH2	Y121C, Y55C	Lynch syndrome I|Hereditary nonpolyposis colorectal neoplasms|Hereditary cancer-predisposing syndrome|not provided	Uncertain significance	Last reviewed: Jan 12, 2021	criteria provided, multiple submitters, no conflicts	VCV000127643	2	47635690	2	47408551	127643	133100	rs587779971	NC_000002.12:47408550:A:G
NM_000251.2(MSH2):c.363T>G (p.Tyr121Ter)	MSH2	Y121*, Y55*	Hereditary cancer-predisposing syndrome|Hereditary nonpolyposis colorectal neoplasms|Lynch syndrome	Pathogenic	Last reviewed: Sep 5, 2013	reviewed by expert panel	VCV000091070	2	47635691	2	47408552	91070	96545	rs63750458	NC_000002.12:47408551:T:G
NM_000251.2(MSH2):c.365A>T (p.Lys122Met)	MSH2	K122M, K56M	Hereditary nonpolyposis colorectal neoplasms|Lynch syndrome	Uncertain significance	Last reviewed: Mar 24, 2015	criteria provided, single submitter	VCV000216360	2	47635693	2	47408554	216360	212183	rs863224643	NC_000002.12:47408553:A:T
NM_000251.2(MSH2):c.366+1G>A	MSH2		Hereditary nonpolyposis colon cancer|Hereditary nonpolyposis colorectal neoplasms|Hereditary cancer-predisposing syndrome|Lynch syndrome|not provided	Pathogenic/Likely pathogenic	Last reviewed: Jun 1, 2021	criteria provided, multiple submitters, no conflicts	VCV000245947	2	47635695	2	47408556	245947	244372	rs267607924	NC_000002.12:47408555:G:A
NM_000251.2(MSH2):c.366+1G>T	MSH2		Hereditary nonpolyposis colorectal neoplasms|Lynch syndrome|not provided	Likely pathogenic	Last reviewed: Jun 21, 2019	reviewed by expert panel	VCV000091071	2	47635695	2	47408556	91071	96546	rs267607924	NC_000002.12:47408555:G:T
NM_000251.2(MSH2):c.367-1G>A	MSH2		Hereditary nonpolyposis colorectal neoplasms|Hereditary cancer-predisposing syndrome|Lynch syndrome	Likely pathogenic	Last reviewed: Jun 21, 2019	reviewed by expert panel	VCV000091075	2	47637232	2	47410093	91075	96550	rs267607925	NC_000002.12:47410092:G:A
NM_000251.2(MSH2):c.368del (p.Ala123fs)	MSH2	A123fs, A57fs	Lynch syndrome	Pathogenic	Last reviewed: Sep 5, 2013	reviewed by expert panel	VCV000091086	2	47637234	2	47410095	91086	96561	rs63750210	NC_000002.12:47410094:C:
NM_000251.2(MSH2):c.376G>A (p.Gly126Ser)	MSH2	G126S, G60S	Turcot syndrome|Muir-Torr├⌐ syndrome|Lynch syndrome I|Hereditary nonpolyposis colorectal neoplasms|Hereditary cancer-predisposing syndrome	Uncertain significance	Last reviewed: Dec 31, 2019	criteria provided, multiple submitters, no conflicts	VCV000186849	2	47637242	2	47410103	186849	181907	rs767371843	NC_000002.12:47410102:G:A
NM_000251.2(MSH2):c.380_381del (p.Asn127fs)	MSH2	N61fs, N127fs	Lynch syndrome	Pathogenic	Last reviewed: Sep 5, 2013	reviewed by expert panel	VCV000091088	2	47637246 - 47637247	2	47410107 - 47410108	91088	96563	rs63751227	NC_000002.12:47410106:AT:
NM_000251.3(MSH2):c.387_388del (p.Gln130fs)	MSH2	Q130fs, Q64fs	Hereditary nonpolyposis colorectal neoplasms|not provided|Lynch-like syndrome|Lynch syndrome|Carcinoma of colon|Hereditary cancer-predisposing syndrome	Pathogenic	Last reviewed: Sep 5, 2013	reviewed by expert panel	VCV000091089	2	47637247 - 47637248	2	47410108 - 47410109	91089	96564	rs63750924	NC_000002.12:47410107:TCTCTCTC:TCTCTC
NM_000251.3(MSH2):c.382C>G (p.Leu128Val)	MSH2	L128V, L62V	Hereditary cancer-predisposing syndrome|Lynch syndrome I|Endometrial carcinoma|Hereditary nonpolyposis colorectal neoplasms|not specified|Lynch syndrome	Conflicting interpretations of pathogenicity	Last reviewed: Dec 1, 2020	criteria provided, conflicting interpretations	VCV000127644	2	47637248	2	47410109	127644	133101	rs145649774	NC_000002.12:47410108:C:G
NM_000251.2(MSH2):c.383T>G (p.Leu128Arg)	MSH2	L128R, L62R	not provided|Hereditary nonpolyposis colorectal neoplasms|Lynch syndrome I|Turcot syndrome|Muir-Torr├⌐ syndrome|Hereditary cancer-predisposing syndrome|Lynch syndrome I	Uncertain significance	Last reviewed: Jun 29, 2021	criteria provided, multiple submitters, no conflicts	VCV000182576	2	47637249	2	47410110	182576	179989	rs730881768	NC_000002.12:47410109:T:G
NM_000251.2(MSH2):c.386C>G (p.Ser129Cys)	MSH2	S129C, S63C	Hereditary cancer-predisposing syndrome|not provided|Lynch syndrome I|Hereditary nonpolyposis colorectal neoplasms	Uncertain significance	Last reviewed: Oct 21, 2020	criteria provided, multiple submitters, no conflicts	VCV000182577	2	47637252	2	47410113	182577	179990	rs587779972	NC_000002.12:47410112:C:G
NM_000251.2(MSH2):c.388C>T (p.Gln130Ter)	MSH2	Q130*, Q64*	not provided|Lynch syndrome|Hereditary cancer-predisposing syndrome	Pathogenic	Last reviewed: Jan 15, 2020	criteria provided, multiple submitters, no conflicts	VCV000408452	2	47637254	2	47410115	408452	393062	rs1060501989	NC_000002.12:47410114:C:T
NM_000251.2(MSH2):c.388_389del (p.Gln130fs)	MSH2	Q64fs	Hereditary nonpolyposis colorectal neoplasms|Lynch syndrome|not provided|Hereditary cancer-predisposing syndrome|Lynch syndrome I	Pathogenic	Last reviewed: Sep 5, 2013	reviewed by expert panel	VCV000091090	2	47637254 - 47637255	2	47410115 - 47410116	91090	96565	rs63750704	NC_000002.12:47410114:CA:
NM_000251.2(MSH2):c.399del (p.Asp133fs)	MSH2	D133fs, D67fs	Lynch syndrome	Pathogenic	Last reviewed: Sep 5, 2013	reviewed by expert panel	VCV000091093	2	47637265	2	47410126	91093	96568	rs63751290	NC_000002.12:47410125:C:
NM_000251.2(MSH2):c.399C>T (p.Asp133=)	MSH2		Hereditary cancer-predisposing syndrome|Lynch syndrome I|Malignant tumor of breast|Hereditary nonpolyposis colorectal neoplasms|not specified	Conflicting interpretations of pathogenicity	Last reviewed: Nov 13, 2020	criteria provided, conflicting interpretations	VCV000091092	2	47637265	2	47410126	91092	96567	rs61756462	NC_000002.12:47410125:C:T
NM_000251.2(MSH2):c.403C>G (p.Leu135Val)	MSH2	L135V, L69V	Lynch syndrome|not provided|Hereditary nonpolyposis colorectal neoplasms|Hereditary cancer-predisposing syndrome	Conflicting interpretations of pathogenicity	Last reviewed: Jun 17, 2020	criteria provided, conflicting interpretations	VCV000187103	2	47637269	2	47410130	187103	181908	rs193096019	NC_000002.12:47410129:C:G
NM_000251.2(MSH2):c.403C>T (p.Leu135Phe)	MSH2	L135F, L69F	not provided|Lynch syndrome I|Hereditary nonpolyposis colorectal neoplasms|Hereditary cancer-predisposing syndrome|not specified	Uncertain significance	Last reviewed: Feb 14, 2021	criteria provided, multiple submitters, no conflicts	VCV000127646	2	47637269	2	47410130	127646	133103	rs193096019	NC_000002.12:47410129:C:T
NM_000251.2(MSH2):c.408del (p.Phe136fs)	MSH2	F136fs, F70fs	Lynch syndrome|Hereditary nonpolyposis colorectal neoplasms|Hereditary cancer-predisposing syndrome	Pathogenic	Last reviewed: Sep 5, 2013	reviewed by expert panel	VCV000091094	2	47637272	2	47410133	91094	96569	rs63750408	NC_000002.12:47410132:TTT:TT
NM_000251.2(MSH2):c.416del (p.Asn139fs)	MSH2	N139fs, N73fs	Lynch syndrome	Pathogenic	Last reviewed: Sep 5, 2013	reviewed by expert panel	VCV000091095	2	47637281	2	47410142	91095	96570	rs63750401	NC_000002.12:47410141:AA:A
NM_000251.2(MSH2):c.421A>G (p.Met141Val)	MSH2	M141V, M75V	Hereditary nonpolyposis colorectal neoplasms|not provided|Hereditary cancer-predisposing syndrome|Lynch syndrome	Conflicting interpretations of pathogenicity	Last reviewed: Jun 16, 2020	criteria provided, conflicting interpretations	VCV000036578	2	47637287	2	47410148	36578	45240	rs193922374	NC_000002.12:47410147:A:G
NM_000251.2(MSH2):c.425C>G (p.Ser142Ter)	MSH2	S142*, S76*	Lynch syndrome|not provided|Hereditary nonpolyposis colorectal neoplasms|Hereditary cancer-predisposing syndrome	Pathogenic	Last reviewed: Sep 5, 2013	reviewed by expert panel	VCV000091096	2	47637291	2	47410152	91096	96571	rs63750910	NC_000002.12:47410151:C:G
NM_000251.2(MSH2):c.427G>A (p.Ala143Thr)	MSH2	A143T, A77T	Lynch syndrome	Uncertain significance	Last reviewed: Apr 7, 2016	criteria provided, single submitter	VCV000237397	2	47637293	2	47410154	237397	238812	rs878853817	NC_000002.12:47410153:G:A
NM_000251.2(MSH2):c.431C>G (p.Ser144Cys)	MSH2	S144C, S78C	Hereditary nonpolyposis colorectal neoplasms|Hereditary cancer-predisposing syndrome|Lynch syndrome	Uncertain significance	Last reviewed: Jan 11, 2021	criteria provided, multiple submitters, no conflicts	VCV000237398	2	47637297	2	47410158	237398	238813	rs878853818	NC_000002.12:47410157:C:G
NM_000251.2(MSH2):c.432C>T (p.Ser144=)	MSH2		Hereditary nonpolyposis colorectal neoplasms|Lynch syndrome	Conflicting interpretations of pathogenicity	Last reviewed: Jul 27, 2020	criteria provided, conflicting interpretations	VCV000619572	2	47637298	2	47410159	619572	610904	rs1558459072	NC_000002.12:47410158:C:T
NM_000251.2(MSH2):c.433A>G (p.Ile145Val)	MSH2	I145V, I79V	not provided|Hereditary nonpolyposis colorectal neoplasms|Hereditary cancer-predisposing syndrome|not specified|Lynch syndrome I	Uncertain significance	Last reviewed: Nov 10, 2019	criteria provided, multiple submitters, no conflicts	VCV000231613	2	47637299	2	47410160	231613	232530	rs876659264	NC_000002.12:47410159:A:G
NM_000251.3(MSH2):c.435T>G (p.Ile145Met)	MSH2	I145M, I79M	Carcinoma of colon|Colorectal cancer, non-polyposis|Hereditary cancer-predisposing syndrome|not provided|Lynch syndrome|Lynch syndrome I|Hereditary nonpolyposis colorectal neoplasms|Breast carcinoma|not specified|Lynch syndrome I|Turcot syndrome|Muir-Torr├⌐ syndrome	Conflicting interpretations of pathogenicity	Last reviewed: Dec 4, 2020	criteria provided, conflicting interpretations	VCV000091097	2	47637301	2	47410162	91097	96572	rs63750124	NC_000002.12:47410161:T:G
NM_000251.2(MSH2):c.437G>T (p.Gly146Val)	MSH2	G146V, G80V	Hereditary nonpolyposis colorectal neoplasms|Hereditary cancer-predisposing syndrome|Lynch syndrome I	Uncertain significance	Last reviewed: Feb 19, 2019	criteria provided, multiple submitters, no conflicts	VCV000186918	2	47637303	2	47410164	186918	181909	rs772052262	NC_000002.12:47410163:G:T
NM_000251.2(MSH2):c.446G>A (p.Gly149Asp)	MSH2	G149D, G83D	Hereditary cancer-predisposing syndrome|Hereditary nonpolyposis colorectal neoplasms|Carcinoma of colon	Uncertain significance	Last reviewed: Aug 17, 2020	criteria provided, multiple submitters, no conflicts	VCV000091099	2	47637312	2	47410173	91099	96574	rs587779162	NC_000002.12:47410172:G:A
NM_000251.2(MSH2):c.454del (p.Met152fs)	MSH2	M86fs, M152fs	Mismatch repair cancer syndrome 2|Lynch syndrome	Pathogenic	Last reviewed: Sep 5, 2013	reviewed by expert panel	VCV000001768	2	47637317	2	47410178	1768	16807	rs63751449	NC_000002.12:47410177:AAAA:AAA
NM_000251.2(MSH2):c.464T>C (p.Val155Ala)	MSH2	V155A, V89A	Hereditary cancer-predisposing syndrome|Lynch syndrome I|Turcot syndrome|Muir-Torr├⌐ syndrome|Hereditary nonpolyposis colorectal neoplasms	Uncertain significance	Last reviewed: Sep 16, 2020	criteria provided, multiple submitters, no conflicts	VCV000483732	2	47637330	2	47410191	483732	472775	rs876658188	NC_000002.12:47410190:T:C
NM_000251.2(MSH2):c.464T>A (p.Val155Asp)	MSH2	V155D, V89D	Hereditary nonpolyposis colorectal neoplasms|Lynch syndrome I|Hereditary cancer-predisposing syndrome	Uncertain significance	Last reviewed: Aug 20, 2020	criteria provided, multiple submitters, no conflicts	VCV000229776	2	47637330	2	47410191	229776	232531	rs876658188	NC_000002.12:47410190:T:A
NM_000251.2(MSH2):c.470G>C (p.Gly157Ala)	MSH2	G157A, G91A	Hereditary cancer-predisposing syndrome|Lynch syndrome I|not specified|Hereditary nonpolyposis colorectal neoplasms	Uncertain significance	Last reviewed: Apr 10, 2020	criteria provided, multiple submitters, no conflicts	VCV000216361	2	47637336	2	47410197	216361	212185	rs765489269	NC_000002.12:47410196:G:C
NM_000251.2(MSH2):c.472C>T (p.Gln158Ter)	MSH2	Q158*, Q92*	Lynch syndrome|Hereditary nonpolyposis colon cancer	Pathogenic	Last reviewed: Sep 5, 2013	reviewed by expert panel	VCV000091102	2	47637338	2	47410199	91102	96577	rs63751226	NC_000002.12:47410198:C:T
NM_000251.2(MSH2):c.478C>T (p.Gln160Ter)	MSH2	Q160*, Q94*	Lynch-like syndrome|Hereditary nonpolyposis colon cancer|Lynch syndrome|Hereditary nonpolyposis colorectal neoplasms	Pathogenic	Last reviewed: Sep 5, 2013	reviewed by expert panel	VCV000091103	2	47637344	2	47410205	91103	96578	rs63751426	NC_000002.12:47410204:C:T
NM_000251.2(MSH2):c.482T>A (p.Val161Asp)	MSH2	V161D, V95D	Hereditary cancer-predisposing syndrome|Lynch syndrome I	Pathogenic	Last reviewed: Mar 9, 2018	reviewed by expert panel	VCV000091104	2	47637348	2	47410209	91104	96579	rs63750126	NC_000002.12:47410208:T:A
NM_000251.2(MSH2):c.484G>A (p.Gly162Arg)	MSH2	G162R, G96R	Hereditary nonpolyposis colorectal neoplasms|Hereditary cancer-predisposing syndrome|not provided|Lynch syndrome|Hereditary nonpolyposis colon cancer|Lynch syndrome I	Pathogenic	Last reviewed: Sep 5, 2013	reviewed by expert panel	VCV000091105	2	47637350	2	47410211	91105	96580	rs63750624	NC_000002.12:47410210:G:A
NM_000251.2(MSH2):c.488T>G (p.Val163Gly)	MSH2	V163G, V97G	Lynch syndrome I|Hereditary cancer-predisposing syndrome	Pathogenic	Last reviewed: Mar 18, 2015	reviewed by expert panel	VCV000091108	2	47637354	2	47410215	91108	96583	rs63750214	NC_000002.12:47410214:T:G
NM_000251.2(MSH2):c.488T>A (p.Val163Asp)	MSH2	V163D, V97D	Hereditary cancer-predisposing syndrome|Lynch syndrome	Pathogenic	Last reviewed: Sep 5, 2013	reviewed by expert panel	VCV000091107	2	47637354	2	47410215	91107	96582	rs63750214	NC_000002.12:47410214:T:A
NM_000251.3(MSH2):c.490G>A	MSH2	G164R, G98R	Lynch syndrome|Lynch-like syndrome|Hereditary cancer-predisposing syndrome|Hereditary nonpolyposis colon cancer|Hereditary nonpolyposis colorectal neoplasms	Pathogenic	Last reviewed: Sep 5, 2013	reviewed by expert panel	VCV000091109	2	47637356	2	47410217	91109	96584	rs63750582	NC_000002.12:47410216:G:A
NM_000251.2(MSH2):c.491G>A (p.Gly164Glu)	MSH2	G164E, G98E	Hereditary cancer-predisposing syndrome|Hereditary nonpolyposis colorectal neoplasms|Lynch syndrome	Likely pathogenic	Last reviewed: Nov 22, 2018	reviewed by expert panel	VCV000188119	2	47637357	2	47410218	188119	185977	rs786204082	NC_000002.12:47410217:G:A
NM_000251.2(MSH2):c.493T>G (p.Tyr165Asp)	MSH2	Y165D, Y99D	Lynch syndrome|Hereditary nonpolyposis colorectal neoplasms	Likely pathogenic	Last reviewed: Jun 21, 2019	reviewed by expert panel	VCV000091111	2	47637359	2	47410220	91111	96586	rs587779163	NC_000002.12:47410219:T:G
NM_000251.2(MSH2):c.506_509del (p.Ile169fs)	MSH2	I103fs, I169fs	Lynch syndrome	Pathogenic	Last reviewed: Sep 5, 2013	reviewed by expert panel	VCV000091116	2	47637370 - 47637373	2	47410231 - 47410234	91116	96591	rs63751013	NC_000002.12:47410230:CATACA:CA
NM_000251.2(MSH2):c.507A>G (p.Ile169Met)	MSH2	I169M, I103M	Hereditary cancer-predisposing syndrome|Hereditary nonpolyposis colorectal neoplasms|Lynch syndrome I	Uncertain significance	Last reviewed: Oct 7, 2020	criteria provided, multiple submitters, no conflicts	VCV000220154	2	47637373	2	47410234	220154	221206	rs748762580	NC_000002.12:47410233:A:G
NM_000251.2(MSH2):c.508C>T (p.Gln170Ter)	MSH2	Q170*, Q104*	Hereditary cancer-predisposing syndrome|Lynch syndrome|not provided|Neoplasm of ovary|Hereditary nonpolyposis colorectal neoplasms	Pathogenic	Last reviewed: Sep 5, 2013	reviewed by expert panel	VCV000091117	2	47637374	2	47410235	91117	96592	rs63750843	NC_000002.12:47410234:C:T
NM_000251.2(MSH2):c.510dup (p.Arg171fs)	MSH2	R105fs, R171fs	Lynch syndrome	Pathogenic	Last reviewed: Jul 21, 2016	criteria provided, single submitter	VCV000408515	2	47637375 - 47637376	2	47410236 - 47410237	408515	392728	rs1553350787	NC_000002.12:47410236:G:GG
NM_000251.3(MSH2):c.511_583dup (p.Gly195delinsGluGluThrArgThrValTer)	MSH2		Lynch syndrome	Pathogenic	Last reviewed: Sep 5, 2013	reviewed by expert panel	VCV000091118	2	47637375 - 47637376	2	47410236 - 47410237	91118	96593	rs1553350789
NM_000251.2(MSH2):c.513del (p.Lys172fs)	MSH2	K172fs, K106fs	Lynch syndrome|Hereditary cancer-predisposing syndrome	Pathogenic	Last reviewed: Sep 5, 2013	reviewed by expert panel	VCV000091120	2	47637378	2	47410239	91120	96595	rs63750933	NC_000002.12:47410238:GG:G
NM_000251.2(MSH2):c.512G>A (p.Arg171Lys)	MSH2	R171K, R105K	Hereditary nonpolyposis colorectal neoplasms|Hereditary cancer-predisposing syndrome|Lynch syndrome I	Conflicting interpretations of pathogenicity	Last reviewed: Sep 30, 2020	criteria provided, conflicting interpretations	VCV000091119	2	47637378	2	47410239	91119	96594	rs63750902	NC_000002.12:47410238:G:A
NM_000251.2(MSH2):c.518del (p.Leu173fs)	MSH2	L173fs, L107fs	Lynch syndrome	Pathogenic	Last reviewed: Sep 5, 2013	reviewed by expert panel	VCV000091123	2	47637384	2	47410245	91123	96598	rs63750069	NC_000002.12:47410244:T:
NM_000251.2(MSH2):c.518T>G (p.Leu173Arg)	MSH2	L173R, L107R	Lynch syndrome|Lynch syndrome I	Pathogenic	Last reviewed: Mar 9, 2018	reviewed by expert panel	VCV000091122	2	47637384	2	47410245	91122	96597	rs63750070	NC_000002.12:47410244:T:G
NM_000251.3(MSH2):c.528_529del (p.Cys176_Glu177delinsTer)	MSH2		Lynch syndrome|Hereditary nonpolyposis colorectal neoplasms|Hereditary cancer-predisposing syndrome|not provided	Pathogenic	Last reviewed: Sep 5, 2013	reviewed by expert panel	VCV000091126	2	47637390 - 47637391	2	47410251 - 47410252	91126	96601	rs587779164	NC_000002.12:47410250:TGTGTG:TGTG
NM_000251.2(MSH2):c.529G>T (p.Glu177Ter)	MSH2	E177*, E111*	Lynch syndrome	Pathogenic	Last reviewed: Sep 5, 2013	reviewed by expert panel	VCV000091128	2	47637395	2	47410256	91128	96603	rs63750382	NC_000002.12:47410255:G:T
NM_000251.2(MSH2):c.530_531del (p.Glu177fs)	MSH2	E111fs, E177fs	Lynch syndrome	Pathogenic	Last reviewed: Sep 5, 2013	reviewed by expert panel	VCV000091129	2	47637396 - 47637397	2	47410257 - 47410258	91129	96604	rs63750551	NC_000002.12:47410256:AA:
NM_000251.2(MSH2):c.547C>T (p.Gln183Ter)	MSH2	Q183*, Q117*	Lynch syndrome|Hereditary cancer-predisposing syndrome	Pathogenic	Last reviewed: Sep 5, 2013	reviewed by expert panel	VCV000091130	2	47637413	2	47410274	91130	96605	rs63750037	NC_000002.12:47410273:C:T
NM_000251.2(MSH2):c.551del (p.Phe184fs)	MSH2	F118fs, F184fs	Lynch syndrome|not provided	Pathogenic	Last reviewed: Sep 5, 2013	reviewed by expert panel	VCV000091132	2	47637416	2	47410277	91132	96607	rs267607928	NC_000002.12:47410276:TT:T
NM_000251.2(MSH2):c.557A>G (p.Asn186Ser)	MSH2	N120S	Hereditary nonpolyposis colorectal neoplasms|Hereditary cancer-predisposing syndrome|not specified|not provided|Lynch syndrome I	Conflicting interpretations of pathogenicity	Last reviewed: Dec 18, 2020	criteria provided, conflicting interpretations	VCV000091133	2	47637423	2	47410284	91133	96608	rs151129360	NC_000002.12:47410283:A:G
NM_000251.3(MSH2):c.561_569del (p.Glu188_Leu190del)	MSH2		Lynch syndrome|Turcot syndrome|Lynch syndrome I	Pathogenic	Last reviewed: Oct 10, 2014	reviewed by expert panel	VCV000091136	2	47637424 - 47637432	2	47410285 - 47410293	91136	96611	rs63750088	NC_000002.12:47410284:TCTTGAGGCTCT:TCT
NM_000251.2(MSH2):c.560T>G (p.Leu187Arg)	MSH2	L187R, L121R	Lynch syndrome|Hereditary nonpolyposis colorectal neoplasms	Pathogenic	Last reviewed: Sep 5, 2013	reviewed by expert panel	VCV000091135	2	47637426	2	47410287	91135	96610	rs63751444	NC_000002.12:47410286:T:G
NM_000251.2(MSH2):c.560T>C (p.Leu187Pro)	MSH2	L187P, L121P	Lynch syndrome|Hereditary nonpolyposis colorectal neoplasms|Carcinoma of colon|Hereditary cancer-predisposing syndrome	Pathogenic	Last reviewed: Sep 5, 2013	reviewed by expert panel	VCV000091134	2	47637426	2	47410287	91134	96609	rs63751444	NC_000002.12:47410286:T:C
NM_000251.2(MSH2):c.566C>G (p.Ala189Gly)	MSH2	A189G, A123G	Lynch syndrome I|Hereditary nonpolyposis colorectal neoplasms|Hereditary cancer-predisposing syndrome|not specified|not provided	Uncertain significance	Last reviewed: Dec 9, 2020	criteria provided, multiple submitters, no conflicts	VCV000182583	2	47637432	2	47410293	182583	179993	rs141021599	NC_000002.12:47410292:C:G
NM_000251.3(MSH2):c.568CTC[1] (p.Leu191del)	MSH2	L191del, L125del	Hereditary nonpolyposis colorectal neoplasms|Hereditary cancer-predisposing syndrome|Carcinoma of colon|Lynch syndrome|not provided	Pathogenic	Last reviewed: Sep 5, 2013	reviewed by expert panel	VCV000091139	2	47637434 - 47637436	2	47410295 - 47410297	91139	96614	rs587779165	NC_000002.12:47410294:CTCCTC:CTC
NM_000251.2(MSH2):c.577C>T (p.Gln193Ter)	MSH2	Q193*, Q127*	not provided|Lynch syndrome|Hereditary nonpolyposis colorectal neoplasms|Hereditary cancer-predisposing syndrome	Pathogenic	Last reviewed: Sep 5, 2013	reviewed by expert panel	VCV000091141	2	47637443	2	47410304	91141	96616	rs63751326	NC_000002.12:47410303:C:T
NM_000251.2(MSH2):c.581T>C (p.Ile194Thr)	MSH2	I194T, I128T	Hereditary nonpolyposis colorectal neoplasms|Hereditary cancer-predisposing syndrome|not provided|Lynch syndrome	Uncertain significance	Last reviewed: Sep 23, 2020	criteria provided, multiple submitters, no conflicts	VCV000182598	2	47637447	2	47410308	182598	179994	rs730881778	NC_000002.12:47410307:T:C
NM_000251.2(MSH2):c.587del (p.Pro196fs)	MSH2	P196fs, P130fs	Lynch syndrome|Hereditary cancer-predisposing syndrome	Pathogenic	Last reviewed: Sep 5, 2013	reviewed by expert panel	VCV000091142	2	47637452	2	47410313	91142	96617	rs63750682	NC_000002.12:47410312:CC:C
NM_000251.2(MSH2):c.587C>A (p.Pro196Gln)	MSH2	P196Q, P130Q	Lynch syndrome	Uncertain significance	Last reviewed: Apr 27, 2016	criteria provided, single submitter	VCV000408554	2	47637453	2	47410314	408554	393067	rs754478179	NC_000002.12:47410313:C:A
NM_000251.2(MSH2):c.592dup (p.Glu198fs)	MSH2	E198fs, E132fs	Lynch syndrome	Pathogenic	Last reviewed: Sep 5, 2013	reviewed by expert panel	VCV000091144	2	47637456 - 47637457	2	47410317 - 47410318	91144	96619	rs63750786	NC_000002.12:47410317:GG:GGG
NM_000251.2(MSH2):c.595T>C (p.Cys199Arg)	MSH2	C199R, C133R	Lynch syndrome	Pathogenic	Last reviewed: Sep 5, 2013	reviewed by expert panel	VCV000091146	2	47637461	2	47410322	91146	96621	rs63751110	NC_000002.12:47410321:T:C
NM_000251.2(MSH2):c.599T>A (p.Val200Asp)	MSH2	V200D, V134D	Hereditary nonpolyposis colorectal neoplasms|Lynch syndrome I	Pathogenic	Last reviewed: Oct 10, 2014	reviewed by expert panel	VCV000091148	2	47637465	2	47410326	91148	96623	rs587779167	NC_000002.12:47410325:T:A
NM_000251.2(MSH2):c.605C>G (p.Pro202Arg)	MSH2	P202R, P136R	Lynch syndrome|Hereditary cancer-predisposing syndrome	Uncertain significance	Last reviewed: Apr 30, 2019	criteria provided, multiple submitters, no conflicts	VCV000408479	2	47637471	2	47410332	408479	392731	rs1060502002	NC_000002.12:47410331:C:G
NM_000251.2(MSH2):c.606C>G (p.Pro202=)	MSH2		Lynch syndrome I|not specified|Hereditary nonpolyposis colorectal neoplasms|not provided|Hereditary cancer-predisposing syndrome	Conflicting interpretations of pathogenicity	Last reviewed: Dec 3, 2020	criteria provided, conflicting interpretations	VCV000183729	2	47637472	2	47410333	183729	181916	rs63750600	NC_000002.12:47410332:C:G
NM_000251.2(MSH2):c.607G>A (p.Gly203Arg)	MSH2	G203R, G137R	Lynch syndrome I|Hereditary nonpolyposis colorectal neoplasms|Hereditary cancer-predisposing syndrome|not provided	Uncertain significance	Last reviewed: Sep 15, 2020	criteria provided, multiple submitters, no conflicts	VCV000127647	2	47637473	2	47410334	127647	133104	rs587779973	NC_000002.12:47410333:G:A
NM_000251.2(MSH2):c.610G>A (p.Gly204Arg)	MSH2	G204R, G138R	Hereditary nonpolyposis colorectal neoplasms|Hereditary cancer-predisposing syndrome|not provided|Lynch syndrome I	Uncertain significance	Last reviewed: Oct 3, 2020	criteria provided, multiple submitters, no conflicts	VCV000127648	2	47637476	2	47410337	127648	133105	rs63750574	NC_000002.12:47410336:G:A
NM_000251.2(MSH2):c.610G>T (p.Gly204Ter)	MSH2	G204*, G138*	Lynch syndrome|Hereditary nonpolyposis colorectal neoplasms	Pathogenic	Last reviewed: Sep 5, 2013	reviewed by expert panel	VCV000091149	2	47637476	2	47410337	91149	96624	rs63750574	NC_000002.12:47410336:G:T
NM_000251.2(MSH2):c.613G>T (p.Glu205Ter)	MSH2	E205*, E139*	Lynch syndrome|Hereditary nonpolyposis colorectal neoplasms	Pathogenic	Last reviewed: Sep 5, 2013	reviewed by expert panel	VCV000091150	2	47637479	2	47410340	91150	96625	rs63749984	NC_000002.12:47410339:G:T
NM_000251.2(MSH2):c.616dup (p.Thr206fs)	MSH2	T140fs, T206fs	Lynch syndrome	Pathogenic	Last reviewed: Sep 5, 2013	reviewed by expert panel	VCV000091151	2	47637481 - 47637482	2	47410342 - 47410343	91151	96626	rs63750995	NC_000002.12:47410342:A:AA
NM_000251.2(MSH2):c.628_629del (p.Met210fs)	MSH2	M144fs, M210fs	Hereditary cancer-predisposing syndrome|not provided|Hereditary nonpolyposis colorectal neoplasms|Carcinoma of colon	Pathogenic	Last reviewed: Nov 18, 2019	criteria provided, multiple submitters, no conflicts	VCV000455603	2	47637494 - 47637495	2	47410355 - 47410356	455603	451296	rs1553350966	NC_000002.12:47410354:AT:
NM_000251.2(MSH2):c.638_639del (p.Leu213fs)	MSH2	L147fs, L213fs	Lynch syndrome|Hereditary cancer-predisposing syndrome	Pathogenic	Last reviewed: Sep 5, 2013	reviewed by expert panel	VCV000091152	2	47637504 - 47637505	2	47410365 - 47410366	91152	96627	rs63751622	NC_000002.12:47410364:TG:
NM_000251.3(MSH2):c.643_646del (p.Arg214_Gln215insTer)	MSH2		Lynch syndrome	Pathogenic	Last reviewed: Sep 5, 2013	reviewed by expert panel	VCV000091153	2	47637508 - 47637511	2	47410367 - 47410370	91153	96628	rs63751695	NC_000002.12:47410366:AGACAG:AG
NM_000251.2(MSH2):c.643C>T (p.Gln215Ter)	MSH2	Q215*, Q149*	Lynch syndrome|not provided	Pathogenic	Last reviewed: Sep 5, 2013	reviewed by expert panel	VCV000091154	2	47637509	2	47410370	91154	96629	rs63751274	NC_000002.12:47410369:C:T
NM_000251.2(MSH2):c.645+1G>T	MSH2		Lynch syndrome|Hereditary cancer-predisposing syndrome	Likely pathogenic	Last reviewed: Jun 21, 2019	reviewed by expert panel	VCV000091156	2	47637512	2	47410373	91156	96631	rs267607689	NC_000002.12:47410372:G:T
NM_000251.2(MSH2):c.645+1G>A	MSH2		not provided|Lynch syndrome|Hereditary cancer-predisposing syndrome	Pathogenic	Last reviewed: Sep 5, 2013	reviewed by expert panel	VCV000091155	2	47637512	2	47410373	91155	96630	rs267607689	NC_000002.12:47410372:G:A
NM_000251.3(MSH2):c.645+2T>C	MSH2		Hereditary nonpolyposis colorectal neoplasms|Lynch syndrome|not provided	Pathogenic/Likely pathogenic	Last reviewed: Jul 15, 2020	criteria provided, multiple submitters, no conflicts	VCV000450032	2	47637513	2	47410374	450032	443255	rs876658996	NC_000002.12:47410373:T:C
NM_000251.2(MSH2):c.646-3_654del	MSH2		Lynch syndrome	Likely pathogenic	Last reviewed: Jun 21, 2019	reviewed by expert panel	VCV000091163	2	47639548 - 47639559	2	47412409 - 47412420	91163	96638	rs267607929	NC_000002.12:47412408:AATAGATAATTCAA:AA
NM_000251.2(MSH2):c.646-3T>C	MSH2		Hereditary nonpolyposis colorectal neoplasms|Hereditary cancer-predisposing syndrome|not specified|Lynch syndrome I	Conflicting interpretations of pathogenicity	Last reviewed: Oct 1, 2020	criteria provided, conflicting interpretations	VCV000220153	2	47639550	2	47412411	220153	221214	rs267607930	NC_000002.12:47412410:T:C
NM_000251.2(MSH2):c.646-3T>G	MSH2		Lynch syndrome|Hereditary cancer-predisposing syndrome	Pathogenic	Last reviewed: Sep 5, 2013	reviewed by expert panel	VCV000091162	2	47639550	2	47412411	91162	96637	rs267607930	NC_000002.12:47412410:T:G
NM_000251.2(MSH2):c.646-2A>G	MSH2		Lynch syndrome|Hereditary nonpolyposis colorectal neoplasms	Likely pathogenic	Last reviewed: Jun 21, 2019	reviewed by expert panel	VCV000091161	2	47639551	2	47412412	91161	96636	rs587779169	NC_000002.12:47412411:A:G
NM_000251.2(MSH2):c.648_650del (p.Ile217del)	MSH2	I217del, I151del	Carcinoma of colon|Hereditary cancer-predisposing syndrome	Uncertain significance	Last reviewed: Oct 6, 2018	criteria provided, single submitter	VCV000489951	2	47639553 - 47639555	2	47412414 - 47412416	489951	482404	rs1553351554	NC_000002.12:47412413:ATAAT:AT
NM_000251.2(MSH2):c.650_654del (p.Ile217fs)	MSH2	I151fs, I217fs	Lynch syndrome|Hereditary nonpolyposis colorectal neoplasms|Hereditary cancer-predisposing syndrome	Pathogenic	Last reviewed: Sep 5, 2013	reviewed by expert panel	VCV000091172	2	47639555 - 47639559	2	47412416 - 47412420	91172	96647	rs63751602	NC_000002.12:47412415:AATTCAA:AA
NM_000251.2(MSH2):c.655dup (p.Arg219fs)	MSH2	R153fs, R219fs	Turcot syndrome|Lynch syndrome I|Hereditary nonpolyposis colorectal neoplasms	Pathogenic	Last reviewed: Dec 27, 2018	criteria provided, single submitter	VCV000574635	2	47639559 - 47639560	2	47412420 - 47412421	574635	558498	rs1558461615	NC_000002.12:47412420:AAA:AAAA
NM_000251.2(MSH2):c.652C>T (p.Gln218Ter)	MSH2	Q218*, Q152*	Lynch syndrome|Hereditary cancer-predisposing syndrome|Hereditary nonpolyposis colon cancer|Hereditary nonpolyposis colorectal neoplasms	Pathogenic	Last reviewed: Sep 5, 2013	reviewed by expert panel	VCV000091173	2	47639559	2	47412420	91173	96648	rs587779170	NC_000002.12:47412419:C:T
NM_000251.2(MSH2):c.669G>A (p.Leu223=)	MSH2		Hereditary nonpolyposis colorectal neoplasms|Lynch syndrome I|Hereditary cancer-predisposing syndrome|not specified	Conflicting interpretations of pathogenicity	Last reviewed: Dec 6, 2020	criteria provided, conflicting interpretations	VCV000379027	2	47639576	2	47412437	379027	366696	rs751195930	NC_000002.12:47412436:G:A
NM_000251.2(MSH2):c.672C>G (p.Ile224Met)	MSH2	I224M, I158M	Hereditary cancer-predisposing syndrome|Hereditary nonpolyposis colorectal neoplasms|Lynch syndrome I	Uncertain significance	Last reviewed: Jun 13, 2019	criteria provided, multiple submitters, no conflicts	VCV000091174	2	47639579	2	47412440	91174	96649	rs587779171	NC_000002.12:47412439:C:G
NM_000251.2(MSH2):c.675_679delinsTAAT (p.Glu226fs)	MSH2	E160fs, E226fs	Lynch syndrome	Pathogenic	Last reviewed: Sep 5, 2013	reviewed by expert panel	VCV000091175	2	47639582 - 47639586	2	47412443 - 47412447	91175	96650	rs587779172	NC_000002.12:47412442:AGAAA:TAAT
NM_000251.2(MSH2):c.687dup (p.Ala230fs)	MSH2	A164fs	Hereditary cancer-predisposing syndrome|Hereditary nonpolyposis colorectal neoplasms|Lynch syndrome|not provided	Pathogenic	Last reviewed: Sep 5, 2013	reviewed by expert panel	VCV000091178	2	47639587 - 47639588	2	47412448 - 47412449	91178	96653	rs63749897	NC_000002.12:47412448:AAAAAAA:AAAAAAAA
NM_000251.2(MSH2):c.687del (p.Ala230fs)	MSH2	A230fs, A164fs	not provided|Hereditary nonpolyposis colon cancer|Lynch syndrome|Carcinoma of colon|Hereditary cancer-predisposing syndrome|Hereditary nonpolyposis colorectal neoplasms	Pathogenic	Last reviewed: Sep 5, 2013	reviewed by expert panel	VCV000091177	2	47639588	2	47412449	91177	96652	rs63749897	NC_000002.12:47412448:AAAAAAA:AAAAAA
NM_000251.2(MSH2):c.685A>T (p.Lys229Ter)	MSH2	K229*, K163*	Lynch syndrome	Pathogenic	Last reviewed: Sep 5, 2013	reviewed by expert panel	VCV000091176	2	47639592	2	47412453	91176	96651	rs587779173	NC_000002.12:47412452:A:T
NM_000251.2(MSH2):c.687_688insT (p.Ala230fs)	MSH2	A164fs, A230fs	Hereditary cancer-predisposing syndrome|Lynch syndrome	Pathogenic	Last reviewed: Jan 28, 2014	criteria provided, single submitter	VCV000428462	2	47639594 - 47639595	2	47412455 - 47412456	428462	419336	rs63750364	NC_000002.12:47412455::T
NM_000251.2(MSH2):c.691del (p.Asp231fs)	MSH2	D165fs, D231fs	Lynch syndrome	Pathogenic	Last reviewed: Sep 5, 2013	reviewed by expert panel	VCV000091179	2	47639598	2	47412459	91179	96654	rs587779174	NC_000002.12:47412458:G:
NM_000251.2(MSH2):c.696_697del (p.Ser233fs)	MSH2	S167fs, S233fs	Carcinoma of colon|Lynch syndrome|Hereditary nonpolyposis colorectal neoplasms	Pathogenic	Last reviewed: Sep 5, 2013	reviewed by expert panel	VCV000091180	2	47639601 - 47639602	2	47412462 - 47412463	91180	96655	rs63750426	NC_000002.12:47412461:TTTT:TT
NM_000251.3(MSH2):c.698C>T (p.Ser233Phe)	MSH2	S167F, S233F	Hereditary nonpolyposis colorectal neoplasms|Lynch syndrome I	Uncertain significance	Last reviewed: Nov 25, 2019	criteria provided, multiple submitters, no conflicts	VCV000801681	2	47639605	2	47412466	801681	790250	rs587781724	NC_000002.12:47412465:C:T
NM_000251.2(MSH2):c.701C>T (p.Thr234Ile)	MSH2	T234I, T168I	Hereditary nonpolyposis colorectal neoplasms|Hereditary cancer-predisposing syndrome|not provided|Lynch syndrome I	Uncertain significance	Last reviewed: Oct 23, 2019	criteria provided, multiple submitters, no conflicts	VCV000182588	2	47639608	2	47412469	182588	179997	rs730881773	NC_000002.12:47412468:C:T
NM_000251.2(MSH2):c.705del (p.Asp236fs)	MSH2	D236fs, D170fs	Lynch syndrome|Hereditary cancer-predisposing syndrome	Pathogenic	Last reviewed: Sep 5, 2013	reviewed by expert panel	VCV000091183	2	47639609	2	47412470	91183	96658	rs281864944	NC_000002.12:47412469:AAAA:AAA
NM_000251.2(MSH2):c.704_705del (p.Lys235fs)	MSH2	K169fs, K235fs	Hereditary nonpolyposis colorectal neoplasms|Lynch syndrome|Hereditary cancer-predisposing syndrome|not provided	Pathogenic	Last reviewed: Sep 5, 2013	reviewed by expert panel	VCV000091182	2	47639609 - 47639610	2	47412470 - 47412471	91182	96657	rs281864944	NC_000002.12:47412469:AAAA:AA
NM_000251.2(MSH2):c.711_714del (p.Tyr238fs)	MSH2	Y238fs, Y172fs	Lynch syndrome	Pathogenic	Last reviewed: Sep 5, 2013	reviewed by expert panel	VCV000091184	2	47639616 - 47639619	2	47412477 - 47412480	91184	96659	rs63751288	NC_000002.12:47412476:ATTTAT:AT
NM_000251.2(MSH2):c.712T>G (p.Tyr238Asp)	MSH2	Y238D, Y172D	Lynch syndrome|Hereditary cancer-predisposing syndrome	Uncertain significance	Last reviewed: Mar 22, 2018	criteria provided, multiple submitters, no conflicts	VCV000408450	2	47639619	2	47412480	408450	393074	rs1060501987	NC_000002.12:47412479:T:G
NM_000251.2(MSH2):c.715C>T (p.Gln239Ter)	MSH2	Q239*, Q173*	Lynch syndrome|Hereditary cancer-predisposing syndrome|Lynch syndrome I|Hereditary nonpolyposis colorectal neoplasms|not provided	Pathogenic	Last reviewed: Sep 5, 2013	reviewed by expert panel	VCV000091185	2	47639622	2	47412483	91185	96660	rs63750488	NC_000002.12:47412482:C:T
NM_000251.3(MSH2):c.716A>G (p.Gln239Arg)	MSH2	Q239R, Q173R	Lynch syndrome I|Hereditary nonpolyposis colorectal neoplasms|Lynch syndrome|Hereditary cancer-predisposing syndrome|not provided|not specified	Uncertain significance	Last reviewed: Oct 28, 2020	criteria provided, multiple submitters, no conflicts	VCV000182589	2	47639623	2	47412484	182589	179998	rs199676483	NC_000002.12:47412483:A:G
NM_000251.2(MSH2):c.717_721delinsTTA (p.Gln239fs)	MSH2	Q173fs, Q239fs	Lynch syndrome	Pathogenic	Last reviewed: Sep 5, 2013	reviewed by expert panel	VCV000091186	2	47639624 - 47639628	2	47412485 - 47412489	91186	96661	rs63750690	NC_000002.12:47412484:GGACC:TTA
NM_000251.2(MSH2):c.725dup (p.Asn242fs)	MSH2	N176fs, N242fs	Lynch syndrome	Pathogenic	Last reviewed: Sep 5, 2013	reviewed by expert panel	VCV000091188	2	47639630 - 47639631	2	47412491 - 47412492	91188	96663	rs587779176	NC_000002.12:47412491:AA:AAA
NM_000251.2(MSH2):c.728G>A (p.Arg243Gln)	MSH2	R243Q, R177Q	Malignant tumor of breast|not provided|Hereditary nonpolyposis colorectal neoplasms|Hereditary cancer-predisposing syndrome|not specified|Lynch syndrome I	Uncertain significance	Last reviewed: Sep 5, 2020	criteria provided, multiple submitters, no conflicts	VCV000091189	2	47639635	2	47412496	91189	96664	rs63751455	NC_000002.12:47412495:G:A
NM_000251.2(MSH2):c.735dup (p.Lys246fs)	MSH2	K246fs, K180fs	Lynch syndrome	Pathogenic	Last reviewed: Sep 5, 2013	reviewed by expert panel	VCV000091190	2	47639641 - 47639642	2	47412502 - 47412503	91190	96665	rs63750107	NC_000002.12:47412502:G:GG
NM_000251.2(MSH2):c.735G>C (p.Leu245Phe)	MSH2	L245F, L179F	Hereditary nonpolyposis colorectal neoplasms|Lynch syndrome	Uncertain significance	Last reviewed: Aug 15, 2015	criteria provided, single submitter	VCV000219839	2	47639642	2	47412503	219839	221215	rs864622271	NC_000002.12:47412502:G:C
NM_000251.2(MSH2):c.736A>T (p.Lys246Ter)	MSH2	K246*, K180*	Lynch syndrome	Pathogenic	Last reviewed: Sep 5, 2013	reviewed by expert panel	VCV000091192	2	47639643	2	47412504	91192	96667	rs63750881	NC_000002.12:47412503:A:T
NM_000251.2(MSH2):c.746del (p.Lys249fs)	MSH2	K249fs, K183fs	Hereditary nonpolyposis colorectal neoplasms|Hereditary cancer-predisposing syndrome|Lynch syndrome	Pathogenic	Last reviewed: Sep 5, 2013	reviewed by expert panel	VCV000091195	2	47639649	2	47412510	91195	96670	rs63749832	NC_000002.12:47412509:AAAAA:AAAA
NM_000251.2(MSH2):c.744A>C (p.Lys248Asn)	MSH2	K248N, K182N	Lynch syndrome	Uncertain significance	Last reviewed: Jun 10, 2016	criteria provided, single submitter	VCV000408529	2	47639651	2	47412512	408529	392845	rs1060502022	NC_000002.12:47412511:A:C
NM_000251.2(MSH2):c.754C>T (p.Gln252Ter)	MSH2	Q252*, Q186*	Hereditary cancer-predisposing syndrome|Lynch syndrome|Hereditary nonpolyposis colorectal neoplasms	Pathogenic	Last reviewed: Sep 5, 2013	reviewed by expert panel	VCV000091196	2	47639661	2	47412522	91196	96671	rs63750347	NC_000002.12:47412521:C:T
NM_000251.2(MSH2):c.755A>C (p.Gln252Pro)	MSH2	Q252P, Q186P	Hereditary nonpolyposis colorectal neoplasms|Hereditary cancer-predisposing syndrome|Lynch syndrome I	Uncertain significance	Last reviewed: Feb 24, 2020	criteria provided, multiple submitters, no conflicts	VCV000230895	2	47639662	2	47412523	230895	232542	rs370906735	NC_000002.12:47412522:A:C
NM_000251.2(MSH2):c.759_762del (p.Met253fs)	MSH2	M187fs, M253fs	Lynch syndrome	Pathogenic	Last reviewed: Sep 5, 2013	reviewed by expert panel	VCV000091197	2	47639664 - 47639667	2	47412525 - 47412528	91197	96672	rs267607931	NC_000002.12:47412524:ATGAAT:AT
NM_000251.2(MSH2):c.759del (p.Met253fs)	MSH2	M253fs, M187fs	Lynch syndrome	Pathogenic	Last reviewed: Sep 5, 2013	reviewed by expert panel	VCV000091198	2	47639666	2	47412527	91198	96673	rs63751160	NC_000002.12:47412526:G:
NM_000251.2(MSH2):c.761del (p.Asn254fs)	MSH2	N254fs, N188fs	Lynch syndrome	Pathogenic	Last reviewed: Sep 5, 2013	reviewed by expert panel	VCV000091199	2	47639667	2	47412528	91199	96674	rs587779179	NC_000002.12:47412527:AA:A
NM_000251.2(MSH2):c.763A>G (p.Ser255Gly)	MSH2	S255G, S189G	Hereditary nonpolyposis colorectal neoplasms|Hereditary cancer-predisposing syndrome|Lynch syndrome	Conflicting interpretations of pathogenicity	Last reviewed: Sep 20, 2020	criteria provided, conflicting interpretations	VCV000231904	2	47639670	2	47412531	231904	232544	rs761529282	NC_000002.12:47412530:A:G
NM_000251.2(MSH2):c.763_766delinsTT (p.Ser255fs)	MSH2	S189fs, S255fs	Lynch syndrome	Pathogenic	Last reviewed: Sep 5, 2013	reviewed by expert panel	VCV000091201	2	47639670 - 47639673	2	47412531 - 47412534	91201	96676	rs63750329	NC_000002.12:47412530:AGTG:TT
NM_000251.2(MSH2):c.766G>A (p.Ala256Thr)	MSH2	A256T, A190T	Hereditary nonpolyposis colorectal neoplasms|Hereditary cancer-predisposing syndrome|not provided|Lynch syndrome I	Conflicting interpretations of pathogenicity	Last reviewed: Oct 8, 2020	criteria provided, conflicting interpretations	VCV000182590	2	47639673	2	47412534	182590	180000	rs377403073	NC_000002.12:47412533:G:A
NM_000251.2(MSH2):c.767_768dup (p.Val257fs)	MSH2	V257fs, V191fs	Lynch syndrome	Pathogenic	Last reviewed: Sep 5, 2013	reviewed by expert panel	VCV000091202	2	47639673 - 47639674	2	47412534 - 47412535	91202	96677	rs587779181	NC_000002.12:47412534:CT:CTCT
NM_000251.2(MSH2):c.781A>G (p.Met261Val)	MSH2	M261V, M195V	Lynch syndrome	Uncertain significance	Last reviewed: Oct 12, 2016	criteria provided, single submitter	VCV000408541	2	47639688	2	47412549	408541	393080	rs786201941	NC_000002.12:47412548:A:G
NM_000251.2(MSH2):c.782_783insA (p.Met261fs)	MSH2	M195fs, M261fs	Hereditary nonpolyposis colorectal neoplasms|Lynch syndrome	Pathogenic	Last reviewed: Nov 7, 2016	criteria provided, single submitter	VCV000188205	2	47639689 - 47639690	2	47412550 - 47412551	188205	185978	rs786204144	NC_000002.12:47412550::A
NM_000251.2(MSH2):c.788_789del (p.Asn263fs)	MSH2	N263fs, N197fs	Lynch syndrome|not provided	Pathogenic	Last reviewed: Sep 5, 2013	reviewed by expert panel	VCV000091204	2	47639695 - 47639696	2	47412556 - 47412557	91204	96679	rs63751614	NC_000002.12:47412555:AT:
NM_000251.3(MSH2):c.792+1del	MSH2		not provided|Lynch syndrome|Hereditary nonpolyposis colorectal neoplasms|Hereditary cancer-predisposing syndrome	Pathogenic/Likely pathogenic	Last reviewed: Apr 16, 2020	criteria provided, multiple submitters, no conflicts	VCV000419862	2	47639699	2	47412560	419862	405769	rs1064794155	NC_000002.12:47412559:GG:G
NM_000251.2(MSH2):c.792G>C (p.Gln264His)	MSH2	Q264H, Q198H	Lynch syndrome I	Uncertain significance	Last reviewed: Jun 13, 2018	reviewed by expert panel	VCV000091208	2	47639699	2	47412560	91208	96683	rs587779183	NC_000002.12:47412559:G:C
NM_000251.2(MSH2):c.792+1G>A	MSH2		Hereditary nonpolyposis colorectal neoplasms|Hereditary cancer-predisposing syndrome|Lynch syndrome	Pathogenic	Last reviewed: Sep 5, 2013	reviewed by expert panel	VCV000091205	2	47639700	2	47412561	91205	96680	rs267607934	NC_000002.12:47412560:G:A
NM_000251.2(MSH2):c.792+5A>G	MSH2		not specified|Malignant tumor of breast|not provided|Hereditary nonpolyposis colorectal neoplasms|Lynch syndrome I|Hereditary cancer-predisposing syndrome	Conflicting interpretations of pathogenicity	Last reviewed: Dec 1, 2020	criteria provided, conflicting interpretations	VCV000091206	2	47639704	2	47412565	91206	96681	rs267607935	NC_000002.12:47412564:A:G
NM_000251.2(MSH2):c.792+6T>A	MSH2		Lynch syndrome	Uncertain significance	Last reviewed: Aug 10, 2016	criteria provided, single submitter	VCV000408459	2	47639705	2	47412566	408459	392743	rs553480072	NC_000002.12:47412565:T:A
NM_000251.2(MSH2):c.793-6_942+450del	MSH2		Lynch syndrome	Pathogenic	Last reviewed: Sep 5, 2013	reviewed by expert panel	VCV000091212	2	47641402 - 47642007	2	47414263 - 47414868	91212	96687	rs1553352366
NM_000251.2(MSH2):c.793-2A>C	MSH2		Lynch syndrome	Likely pathogenic	Last reviewed: Jun 21, 2019	reviewed by expert panel	VCV000091210	2	47641406	2	47414267	91210	96685	rs267607933	NC_000002.12:47414266:A:C
NM_000251.2(MSH2):c.793-1G>A	MSH2		Hereditary nonpolyposis colorectal neoplasms|Hereditary cancer-predisposing syndrome|Lynch syndrome I|not provided	Pathogenic/Likely pathogenic	Last reviewed: Aug 8, 2020	criteria provided, multiple submitters, no conflicts	VCV000218048	2	47641407	2	47414268	218048	214577	rs863225397	NC_000002.12:47414267:G:A
NM_000251.2(MSH2):c.795del (p.Ala266fs)	MSH2	A200fs, A266fs	Lynch syndrome	Pathogenic	Last reviewed: Sep 5, 2013	reviewed by expert panel	VCV000091219	2	47641409	2	47414270	91219	96694	rs63749902	NC_000002.12:47414269:TT:T
NM_000251.2(MSH2):c.803C>T (p.Ser268Leu)	MSH2	S268L, S202L	Hereditary cancer-predisposing syndrome|not provided|Lynch syndrome	Uncertain significance	Last reviewed: Jun 26, 2020	criteria provided, multiple submitters, no conflicts	VCV000408531	2	47641418	2	47414279	408531	393087	rs563410947	NC_000002.12:47414278:C:T
NM_000251.2(MSH2):c.811_814del (p.Ser271fs)	MSH2	S205fs	not specified|Endometrial carcinoma|Hereditary nonpolyposis colorectal neoplasms|Lynch syndrome|Hereditary cancer-predisposing syndrome|not provided|Lynch syndrome I	Pathogenic	Last reviewed: Sep 5, 2013	reviewed by expert panel	VCV000091222	2	47641423 - 47641426	2	47414284 - 47414287	91222	96697	rs587779185	NC_000002.12:47414283:CTGTCTG:CTG
NM_000251.2(MSH2):c.810_811del (p.Ser271fs)	MSH2	S271fs, S205fs	Lynch syndrome	Pathogenic	Last reviewed: Sep 5, 2013	reviewed by expert panel	VCV000091221	2	47641424 - 47641425	2	47414285 - 47414286	91221	96696	rs63751133	NC_000002.12:47414284:TGT:T
NM_000251.2(MSH2):c.816G>A (p.Ala272=)	MSH2		Hereditary nonpolyposis colorectal neoplasms|Lynch syndrome I|Hereditary cancer-predisposing syndrome	Conflicting interpretations of pathogenicity	Last reviewed: Sep 20, 2020	criteria provided, conflicting interpretations	VCV000233027	2	47641431	2	47414292	233027	232551	rs368912987	NC_000002.12:47414291:G:A
NM_000251.3(MSH2):c.818T>C (p.Val273Ala)	MSH2	V273A, V207A	not provided|Lynch syndrome I|Hereditary cancer-predisposing syndrome|Hereditary nonpolyposis colorectal neoplasms|not specified	Uncertain significance	Last reviewed: Oct 22, 2020	criteria provided, multiple submitters, no conflicts	VCV000418314	2	47641433	2	47414294	418314	405771	rs144288433	NC_000002.12:47414293:T:C
NM_000251.2(MSH2):c.819_821delinsTG (p.Ile274fs)	MSH2	I274fs, I208fs	Lynch syndrome	Pathogenic	Last reviewed: Aug 10, 2015	criteria provided, single submitter	VCV000219810	2	47641434 - 47641436	2	47414295 - 47414297	219810	221218	rs864622261	NC_000002.12:47414294:AAT:TG
NM_000251.2(MSH2):c.819A>G (p.Val273=)	MSH2		not provided|not specified|Hereditary nonpolyposis colorectal neoplasms|Lynch syndrome I|Hereditary cancer-predisposing syndrome	Conflicting interpretations of pathogenicity	Last reviewed: Dec 6, 2020	criteria provided, conflicting interpretations	VCV000135864	2	47641434	2	47414295	135864	139576	rs146577635	NC_000002.12:47414294:A:G
NM_000251.2(MSH2):c.820A>G (p.Ile274Val)	MSH2	I274V, I208V	Hereditary nonpolyposis colorectal neoplasms|Hereditary cancer-predisposing syndrome|not specified|Lynch syndrome I|not provided	Conflicting interpretations of pathogenicity	Last reviewed: Jul 5, 2021	criteria provided, conflicting interpretations	VCV000187433	2	47641435	2	47414296	187433	181922	rs371944271	NC_000002.12:47414295:A:G
NM_000251.2(MSH2):c.835C>G (p.Leu279Val)	MSH2	L279V, L213V	not provided|not specified|Hereditary nonpolyposis colorectal neoplasms|Lynch syndrome I|Hereditary cancer-predisposing syndrome	Conflicting interpretations of pathogenicity	Last reviewed: Jun 4, 2021	criteria provided, conflicting interpretations	VCV000135865	2	47641450	2	47414311	135865	139577	rs375351205	NC_000002.12:47414310:C:G
NM_000251.2(MSH2):c.836del (p.Leu279fs)	MSH2	L213fs, L279fs	Lynch syndrome	Pathogenic	Last reviewed: Sep 5, 2013	reviewed by expert panel	VCV000091227	2	47641451	2	47414312	91227	96702	rs63751159	NC_000002.12:47414311:T:
NM_000251.2(MSH2):c.839dup (p.Leu280fs)	MSH2	L214fs, L280fs	Lynch syndrome	Pathogenic	Last reviewed: Sep 5, 2013	reviewed by expert panel	VCV000091228	2	47641452 - 47641453	2	47414313 - 47414314	91228	96703	rs63750091	NC_000002.12:47414313:TT:TTT
NM_000251.2(MSH2):c.842C>A (p.Ser281Ter)	MSH2	S281*, S215*	Lynch syndrome	Pathogenic	Last reviewed: Sep 5, 2013	reviewed by expert panel	VCV000091229	2	47641457	2	47414318	91229	96704	rs63749991	NC_000002.12:47414317:C:A
NM_000251.2(MSH2):c.843A>T (p.Ser281=)	MSH2		Lynch syndrome I|Hereditary nonpolyposis colorectal neoplasms|Hereditary cancer-predisposing syndrome|not specified	Conflicting interpretations of pathogenicity	Last reviewed: Dec 1, 2020	criteria provided, conflicting interpretations	VCV000237412	2	47641458	2	47414319	237412	238826	rs150197753	NC_000002.12:47414318:A:T
NM_000251.2(MSH2):c.845_848del (p.Asp282fs)	MSH2	D282fs, D216fs	Lynch syndrome	Likely pathogenic	Last reviewed: Jul 7, 2016	criteria provided, single submitter	VCV000495774	2	47641460 - 47641463	2	47414321 - 47414324	495774	486902	rs1553352462	NC_000002.12:47414320:ATGA:
NM_000251.2(MSH2):c.845A>G (p.Asp282Gly)	MSH2	D282G, D216G	Lynch syndrome I|not specified|Hereditary cancer-predisposing syndrome|not provided|Hereditary nonpolyposis colorectal neoplasms	Uncertain significance	Last reviewed: Nov 2, 2020	criteria provided, multiple submitters, no conflicts	VCV000127654	2	47641460	2	47414321	127654	133111	rs587779978	NC_000002.12:47414320:A:G
NM_000251.2(MSH2):c.854del (p.Asn285fs)	MSH2	N285fs, N219fs	Lynch syndrome	Pathogenic	Last reviewed: Sep 5, 2013	reviewed by expert panel	VCV000091231	2	47641468	2	47414329	91231	96706	rs63750701	NC_000002.12:47414328:AA:A
NM_000251.2(MSH2):c.860dup (p.Gln288fs)	MSH2	Q222fs, Q288fs	Hereditary nonpolyposis colorectal neoplasms|Hereditary cancer-predisposing syndrome|Lynch syndrome	Pathogenic/Likely pathogenic	Last reviewed: Jul 19, 2020	criteria provided, multiple submitters, no conflicts	VCV000036579	2	47641473 - 47641474	2	47414334 - 47414335	36579	45241	rs193922375	NC_000002.12:47414334:GG:GGG
NM_000251.2(MSH2):c.859G>T (p.Gly287Ter)	MSH2	G287*, G221*	not provided|Lynch syndrome|Hereditary nonpolyposis colorectal neoplasms	Pathogenic	Last reviewed: Sep 5, 2013	reviewed by expert panel	VCV000091232	2	47641474	2	47414335	91232	96707	rs63750276	NC_000002.12:47414334:G:T
NM_000251.2(MSH2):c.862C>T (p.Gln288Ter)	MSH2	Q288*, Q222*	not provided|Lynch syndrome|Hereditary nonpolyposis colorectal neoplasms|Hereditary cancer-predisposing syndrome	Pathogenic	Last reviewed: Sep 5, 2013	reviewed by expert panel	VCV000091233	2	47641477	2	47414338	91233	96708	rs63750097	NC_000002.12:47414337:C:T
NM_000251.2(MSH2):c.863del (p.Gln288fs)	MSH2	Q222fs, Q288fs	Lynch syndrome	Pathogenic	Last reviewed: Sep 5, 2013	reviewed by expert panel	VCV000091234	2	47641478	2	47414339	91234	96709	rs587779189	NC_000002.12:47414338:A:
NM_000251.2(MSH2):c.868G>T (p.Glu290Ter)	MSH2	E290*, E224*	Lynch syndrome|Hereditary cancer-predisposing syndrome|Muir-Torr├⌐ syndrome|Lynch syndrome I|Turcot syndrome	Pathogenic	Last reviewed: Sep 5, 2013	reviewed by expert panel	VCV000091235	2	47641483	2	47414344	91235	96710	rs587779190	NC_000002.12:47414343:G:T
NM_000251.2(MSH2):c.873_876del (p.Thr292fs)	MSH2	T226fs, T292fs	Lynch syndrome|Hereditary cancer-predisposing syndrome|not provided|Hereditary nonpolyposis colorectal neoplasms	Pathogenic	Last reviewed: Sep 5, 2013	reviewed by expert panel	VCV000091236	2	47641485 - 47641488	2	47414346 - 47414349	91236	96711	rs587779191	NC_000002.12:47414345:ACTGACT:ACT
NM_000251.2(MSH2):c.881_882del (p.Thr293_Phe294insTer)	MSH2		Lynch syndrome	Pathogenic	Last reviewed: Sep 5, 2013	reviewed by expert panel	VCV000091237	2	47641494 - 47641495	2	47414355 - 47414356	91237	96712	rs63751115	NC_000002.12:47414354:TTTT:TT
NM_000251.2(MSH2):c.885C>G (p.Asp295Glu)	MSH2	D295E, D229E	Hereditary nonpolyposis colorectal neoplasms|Hereditary cancer-predisposing syndrome|not provided|Lynch syndrome I	Conflicting interpretations of pathogenicity	Last reviewed: Oct 30, 2020	criteria provided, conflicting interpretations	VCV000230546	2	47641500	2	47414361	230546	232555	rs201334592	NC_000002.12:47414360:C:G
NM_000251.2(MSH2):c.888C>G (p.Phe296Leu)	MSH2	F296L, F230L	Hereditary nonpolyposis colorectal neoplasms|Lynch syndrome I|Hereditary cancer-predisposing syndrome	Conflicting interpretations of pathogenicity	Last reviewed: Jun 9, 2020	criteria provided, conflicting interpretations	VCV000232681	2	47641503	2	47414364	232681	232556	rs876659918	NC_000002.12:47414363:C:G
NM_000251.2(MSH2):c.888del (p.Phe296fs)	MSH2	F230fs, F296fs	Lynch syndrome	Pathogenic	Last reviewed: Sep 5, 2013	reviewed by expert panel	VCV000091238	2	47641503	2	47414364	91238	96713	rs587779192	NC_000002.12:47414363:C:
NM_000251.2(MSH2):c.892C>T (p.Gln298Ter)	MSH2	Q298*, Q232*	Malignant tumor of sigmoid colon|Lynch syndrome|Hereditary nonpolyposis colorectal neoplasms|not provided|Hereditary cancer-predisposing syndrome|Carcinoma of colon	Pathogenic	Last reviewed: Sep 5, 2013	reviewed by expert panel	VCV000091239	2	47641507	2	47414368	91239	96714	rs63750934	NC_000002.12:47414367:C:T
NM_000251.2(MSH2):c.894G>C (p.Gln298His)	MSH2	Q298H, Q232H	Lynch syndrome|Hereditary cancer-predisposing syndrome|not provided|Hereditary nonpolyposis colorectal neoplasms	Uncertain significance	Last reviewed: Oct 8, 2020	criteria provided, multiple submitters, no conflicts	VCV000140960	2	47641509	2	47414370	140960	150674	rs587781397	NC_000002.12:47414369:G:C
NM_000251.3(MSH2):c.898_899dup (p.Met300fs)	MSH2	M300fs, M234fs	Hereditary cancer-predisposing syndrome|Lynch syndrome	Pathogenic	Last reviewed: Sep 5, 2013	reviewed by expert panel	VCV000091240	2	47641509 - 47641510	2	47414370 - 47414371	91240	96715	rs63750885	NC_000002.12:47414370:TATAT:TATATAT
NM_000251.2(MSH2):c.896A>G (p.Tyr299Cys)	MSH2	Y299C, Y233C	Hereditary cancer-predisposing syndrome|Hereditary nonpolyposis colorectal neoplasms|Lynch syndrome	Conflicting interpretations of pathogenicity	Last reviewed: Sep 17, 2020	criteria provided, conflicting interpretations	VCV000567547	2	47641511	2	47414372	567547	561604	rs1558464315	NC_000002.12:47414371:A:G
NM_000251.2(MSH2):c.901A>T (p.Lys301Ter)	MSH2	K301*, K235*	Lynch syndrome	Pathogenic	Last reviewed: Sep 5, 2013	reviewed by expert panel	VCV000091241	2	47641516	2	47414377	91241	96716	rs63749915	NC_000002.12:47414376:A:T
NM_000251.2(MSH2):c.905T>A (p.Leu302Ter)	MSH2	L302*, L236*	Hereditary nonpolyposis colorectal neoplasms|Lynch syndrome|Lynch syndrome I	Pathogenic	Last reviewed: Sep 5, 2013	reviewed by expert panel	VCV000091242	2	47641520	2	47414381	91242	96717	rs63749914	NC_000002.12:47414380:T:A
NM_000251.2(MSH2):c.912dup (p.Ala305fs)	MSH2	A305fs, A239fs	Lynch syndrome|Hereditary nonpolyposis colorectal neoplasms|not provided	Pathogenic	Last reviewed: Oct 15, 2018	criteria provided, multiple submitters, no conflicts	VCV000216863	2	47641525 - 47641526	2	47414386 - 47414387	216863	212189	rs863224833	NC_000002.12:47414386:TT:TTT
NM_000251.3(MSH2):c.913G>A (p.Ala305Thr)	MSH2	A305T, A239T	Hereditary nonpolyposis colorectal neoplasms|Colorectal cancer, non-polyposis|not provided|Lynch syndrome|Lynch syndrome I|not specified|Hereditary cancer-predisposing syndrome	Conflicting interpretations of pathogenicity	Last reviewed: Dec 6, 2020	criteria provided, conflicting interpretations	VCV000091243	2	47641528	2	47414389	91243	96718	rs63751454	NC_000002.12:47414388:G:A
NM_000251.2(MSH2):c.915_922dup (p.Arg308fs)	MSH2	R308fs, R242fs	Lynch syndrome	Pathogenic	Last reviewed: Sep 5, 2013	reviewed by expert panel	VCV000091244	2	47641529 - 47641530	2	47414390 - 47414391	91244	96719	rs63750046	NC_000002.12:47414390:AGCAGTCA:AGCAGTCAAGCAGTCA
NM_000251.2(MSH2):c.925G>C (p.Ala309Pro)	MSH2	A309P, A243P	Lynch syndrome|Hereditary cancer-predisposing syndrome	Uncertain significance	Last reviewed: May 16, 2018	criteria provided, multiple submitters, no conflicts	VCV000619562	2	47641540	2	47414401	619562	610906	rs781257094	NC_000002.12:47414400:G:C
NM_000251.2(MSH2):c.929T>G (p.Leu310Arg)	MSH2	L310R, L244R	Lynch syndrome|Hereditary nonpolyposis colorectal neoplasms|Hereditary cancer-predisposing syndrome	Conflicting interpretations of pathogenicity	Last reviewed: Mar 19, 2020	criteria provided, conflicting interpretations	VCV000091246	2	47641544	2	47414405	91246	96721	rs63750640	NC_000002.12:47414404:T:G
NM_000251.2(MSH2):c.929T>C (p.Leu310Pro)	MSH2	L310P, L244P	Hereditary nonpolyposis colorectal neoplasms|Hereditary cancer-predisposing syndrome|Lynch syndrome	Pathogenic	Last reviewed: Sep 5, 2013	reviewed by expert panel	VCV000091245	2	47641544	2	47414405	91245	96720	rs63750640	NC_000002.12:47414404:T:C
NM_000251.2(MSH2):c.934C>G (p.Leu312Val)	MSH2	L312V, L246V	Hereditary nonpolyposis colorectal neoplasms|Hereditary cancer-predisposing syndrome|Lynch syndrome I	Uncertain significance	Last reviewed: Oct 8, 2020	criteria provided, multiple submitters, no conflicts	VCV000219619	2	47641549	2	47414410	219619	221220	rs756398636	NC_000002.12:47414409:C:G
NM_000251.3(MSH2):c.942+1del	MSH2		Lynch syndrome I	Likely pathogenic	Last reviewed: Oct 24, 2018	criteria provided, single submitter	VCV000617772	2	47641557	2	47414418	617772	609178	rs1194793421	NC_000002.12:47414417:GG:G
NM_000251.2(MSH2):c.942G>A (p.Gln314=)	MSH2		Lynch syndrome	Pathogenic	Last reviewed: Sep 5, 2013	reviewed by expert panel	VCV000091251	2	47641557	2	47414418	91251	96726	rs587779197	NC_000002.12:47414417:G:A
NM_000251.2(MSH2):c.942+1G>T	MSH2		Hereditary nonpolyposis colorectal neoplasms|Lynch syndrome|Hereditary cancer-predisposing syndrome	Likely pathogenic	Last reviewed: Jun 21, 2019	reviewed by expert panel	VCV000091247	2	47641558	2	47414419	91247	96722	rs587779193	NC_000002.12:47414418:G:T
NM_000251.2(MSH2):c.942+2del	MSH2		Lynch syndrome	Likely pathogenic	Last reviewed: Jun 21, 2019	reviewed by expert panel	VCV000091250	2	47641559	2	47414420	91250	96725	rs587779194	NC_000002.12:47414419:T:
NM_000251.2(MSH2):c.942+2T>G	MSH2		Hereditary cancer-predisposing syndrome|Hereditary nonpolyposis colorectal neoplasms|Lynch syndrome	Likely pathogenic	Last reviewed: Jun 21, 2019	reviewed by expert panel	VCV000091249	2	47641559	2	47414420	91249	96724	rs587779195	NC_000002.12:47414419:T:G
NM_000251.3(MSH2):c.942+24_942+29del	MSH2		not provided|none provided|Lynch syndrome I|Breast and/or ovarian cancer	Conflicting interpretations of pathogenicity	Last reviewed: Aug 21, 2020	criteria provided, conflicting interpretations	VCV000695772	2	47641560 - 47641565	2	47414421 - 47414426	695772	685134	rs11309117	NC_000002.12:47414420:AAAAAAAAAAAAAAAAAAAAAAAAAAA:AAAAAAAAAAAAAAAAAAAAA
NM_001258281.1(MSH2):c.744+29del	MSH2		not provided|Lynch syndrome I|Turcot syndrome|not specified|Hereditary nonpolyposis colorectal neoplasms	Conflicting interpretations of pathogenicity	Last reviewed: Nov 10, 2020	criteria provided, conflicting interpretations	VCV000374958	2	47641560	2	47414421	374958	361855	rs11309117	NC_000002.12:47414420:AAAAAAAAAAAAAAAAAAAAAAAAAAA:AAAAAAAAAAAAAAAAAAAAAAAAAA
NM_000251.3(MSH2):c.942+26_942+29del	MSH2		Breast carcinoma|Hereditary nonpolyposis colorectal neoplasms|Lynch syndrome	Conflicting interpretations of pathogenicity	Last reviewed: Jul 24, 2020	criteria provided, conflicting interpretations	VCV000336428	2	47641560 - 47641563	2	47414421 - 47414424	336428	286667	rs11309117	NC_000002.12:47414420:AAAAAAAAAAAAAAAAAAAAAAAAAAA:AAAAAAAAAAAAAAAAAAAAAAA
NM_000251.2(MSH2):c.942+28_942+29del	MSH2		Lynch syndrome I|Hereditary nonpolyposis colorectal neoplasms|Lynch syndrome	Conflicting interpretations of pathogenicity	Last reviewed: Nov 16, 2020	criteria provided, conflicting interpretations	VCV000336427	2	47641560 - 47641561	2	47414421 - 47414422	336427	287401	rs11309117	NC_000002.12:47414420:AAAAAAAAAAAAAAAAAAAAAAAAAAA:AAAAAAAAAAAAAAAAAAAAAAAAA
NM_001258281.1(MSH2):c.744+25_744+29del	MSH2		Lynch syndrome I|not specified|Hereditary nonpolyposis colorectal neoplasms|Lynch syndrome|not provided	Conflicting interpretations of pathogenicity	Last reviewed: May 29, 2020	criteria provided, conflicting interpretations	VCV000252474	2	47641560 - 47641564	2	47414421 - 47414425	252474	246923	rs11309117	NC_000002.12:47414420:AAAAAAAAAAAAAAAAAAAAAAAAAAA:AAAAAAAAAAAAAAAAAAAAAA
NM_000251.3(MSH2):c.942+3A>T	MSH2		Lynch-like syndrome|Hereditary nonpolyposis colorectal neoplasms|Lynch syndrome|Lynch syndrome I|Carcinoma of colon|not provided|Hereditary cancer-predisposing syndrome	Pathogenic	Last reviewed: Sep 5, 2013	reviewed by expert panel	VCV000036580	2	47641560	2	47414421	36580	45242	rs193922376	NC_000002.12:47414420:A:T
NM_000251.2(MSH2):c.943-2A>G	MSH2		Lynch syndrome|Hereditary cancer-predisposing syndrome|Lynch syndrome I|Hereditary nonpolyposis colon cancer|Hereditary nonpolyposis colorectal neoplasms|Carcinoma of colon	Likely pathogenic	Last reviewed: Jun 21, 2019	reviewed by expert panel	VCV000091254	2	47643433	2	47416294	91254	96729	rs587779198	NC_000002.12:47416293:A:G
NM_000251.3(MSH2):c.943-1G>C	MSH2		Hereditary cancer-predisposing syndrome|Lynch syndrome|not provided|Hereditary nonpolyposis colorectal neoplasms	Likely pathogenic	Last reviewed: Jun 21, 2019	reviewed by expert panel	VCV000091253	2	47643434	2	47416295	91253	96728	rs12476364	NC_000002.12:47416294:G:C
NM_000251.2(MSH2):c.943-1G>A	MSH2		Lynch syndrome|Hereditary nonpolyposis colorectal neoplasms	Likely pathogenic	Last reviewed: Jun 21, 2019	reviewed by expert panel	VCV000091252	2	47643434	2	47416295	91252	96727	rs12476364	NC_000002.12:47416294:G:A
NM_000251.2(MSH2):c.955G>T (p.Asp319Tyr)	MSH2	D319Y, D253Y	Lynch syndrome|Hereditary cancer-predisposing syndrome	Uncertain significance	Last reviewed: Jun 13, 2019	criteria provided, multiple submitters, no conflicts	VCV000408493	2	47643447	2	47416308	408493	392855	rs876660605	NC_000002.12:47416307:G:T
NM_000251.2(MSH2):c.958dup (p.Thr320fs)	MSH2	T320fs, T254fs	Lynch syndrome	Pathogenic	Last reviewed: Sep 5, 2013	reviewed by expert panel	VCV000091258	2	47643449 - 47643450	2	47416310 - 47416311	91258	96733	rs63749852	NC_000002.12:47416310:A:AA
NM_000251.3(MSH2):c.961A>G (p.Thr321Ala)	MSH2	T255A, T321A	Hereditary nonpolyposis colorectal neoplasms|Lynch syndrome I	Uncertain significance	Last reviewed: Jul 4, 2019	criteria provided, multiple submitters, no conflicts	VCV000801687	2	47643453	2	47416314	801687	790256	rs587781550	NC_000002.12:47416313:A:G
NM_000251.2(MSH2):c.965G>T (p.Gly322Val)	MSH2	G322V, G256V	Lynch syndrome|Hereditary nonpolyposis colorectal neoplasms|Hereditary cancer-predisposing syndrome|Lynch syndrome I|not provided	Uncertain significance	Last reviewed: Jan 12, 2021	criteria provided, multiple submitters, no conflicts	VCV000142516	2	47643457	2	47416318	142516	152230	rs4987188	NC_000002.12:47416317:G:T
NM_000251.2(MSH2):c.968C>T (p.Ser323Phe)	MSH2	S323F, S257F	Lynch syndrome I|Hereditary nonpolyposis colorectal neoplasms|Hereditary cancer-predisposing syndrome|not provided	Uncertain significance	Last reviewed: Sep 29, 2020	criteria provided, multiple submitters, no conflicts	VCV000187194	2	47643460	2	47416321	187194	181928	rs63750732	NC_000002.12:47416320:C:T
NM_000251.2(MSH2):c.968C>G (p.Ser323Cys)	MSH2	S323C, S257C	Colorectal cancer, non-polyposis|Hereditary nonpolyposis colorectal neoplasms|not provided|Lynch syndrome I|Hereditary cancer-predisposing syndrome	Uncertain significance	Last reviewed: Aug 25, 2020	criteria provided, multiple submitters, no conflicts	VCV000091260	2	47643460	2	47416321	91260	96735	rs63750732	NC_000002.12:47416320:C:G
NM_000251.2(MSH2):c.970_971del (p.Gln324fs)	MSH2	Q258fs, Q324fs	Hereditary nonpolyposis colon cancer|Lynch syndrome|Hereditary nonpolyposis colorectal neoplasms	Pathogenic	Last reviewed: Sep 5, 2013	reviewed by expert panel	VCV000091262	2	47643462 - 47643463	2	47416323 - 47416324	91262	96737	rs63751044	NC_000002.12:47416322:CA:
NM_000251.2(MSH2):c.970C>T (p.Gln324Ter)	MSH2	Q324*, Q258*	Lynch syndrome|Hereditary nonpolyposis colorectal neoplasms|not provided|Hereditary cancer-predisposing syndrome	Pathogenic	Last reviewed: Sep 5, 2013	reviewed by expert panel	VCV000091261	2	47643462	2	47416323	91261	96736	rs63750502	NC_000002.12:47416322:C:T
NM_000251.2(MSH2):c.973dup (p.Ser325fs)	MSH2	S325fs, S259fs	Lynch syndrome	Pathogenic	Last reviewed: Sep 5, 2013	reviewed by expert panel	VCV000091266	2	47643464 - 47643465	2	47416325 - 47416326	91266	96741	rs63749945	NC_000002.12:47416325:T:TT
NM_000251.2(MSH2):c.982G>C (p.Ala328Pro)	MSH2	A328P, A262P	Hereditary nonpolyposis colorectal neoplasms|Hereditary cancer-predisposing syndrome|Lynch syndrome I	Uncertain significance	Last reviewed: Oct 21, 2020	criteria provided, multiple submitters, no conflicts	VCV000548741	2	47643474	2	47416335	548741	539206	rs753237286	NC_000002.12:47416334:G:C
NM_000251.2(MSH2):c.982G>A (p.Ala328Thr)	MSH2	A328T, A262T	Lynch syndrome|Lynch syndrome I|Hereditary cancer-predisposing syndrome|Hereditary nonpolyposis colorectal neoplasms	Uncertain significance	Last reviewed: Sep 17, 2020	criteria provided, multiple submitters, no conflicts	VCV000408558	2	47643474	2	47416335	408558	392860	rs753237286	NC_000002.12:47416334:G:A
NM_000251.2(MSH2):c.989T>C (p.Leu330Pro)	MSH2	L330P, L264P	Lynch syndrome	Pathogenic	Last reviewed: Jun 21, 2019	reviewed by expert panel	VCV000091270	2	47643481	2	47416342	91270	96745	rs63750630	NC_000002.12:47416341:T:C
NM_000251.2(MSH2):c.991A>G (p.Asn331Asp)	MSH2	N331D, N265D	Hereditary cancer-predisposing syndrome|Hereditary nonpolyposis colorectal neoplasms|not specified|Lynch syndrome I|not provided	Uncertain significance	Last reviewed: Jun 13, 2018	reviewed by expert panel	VCV000091271	2	47643483	2	47416344	91271	96746	rs267607938	NC_000002.12:47416343:A:G
NM_000251.3(MSH2):c.992A>G (p.Asn331Ser)	MSH2	N331S, N265S	Hereditary cancer-predisposing syndrome|Hereditary nonpolyposis colorectal neoplasms|Lynch syndrome	Uncertain significance	Last reviewed: May 27, 2020	criteria provided, multiple submitters, no conflicts	VCV000480911	2	47643484	2	47416345	480911	472833	rs779673318	NC_000002.12:47416344:A:G
NM_000251.2(MSH2):c.998G>A (p.Cys333Tyr)	MSH2	C333Y, C267Y	Hereditary nonpolyposis colorectal neoplasms|Lynch syndrome I|Turcot syndrome|Lynch syndrome|not provided|Hereditary cancer-predisposing syndrome|Lynch syndrome I	Pathogenic	Last reviewed: Nov 3, 2016	reviewed by expert panel	VCV000091273	2	47643490	2	47416351	91273	96748	rs63750828	NC_000002.12:47416350:G:A
NM_000251.2(MSH2):c.1000A>T (p.Lys334Ter)	MSH2	K334*, K268*	Lynch syndrome	Pathogenic	Last reviewed: Sep 5, 2013	reviewed by expert panel	VCV000090498	2	47643492	2	47416353	90498	95973	rs587779063	NC_000002.12:47416352:A:T
NM_000251.2(MSH2):c.1007del (p.Pro336fs)	MSH2	P336fs, P270fs	Lynch syndrome	Pathogenic	Last reviewed: Sep 5, 2013	reviewed by expert panel	VCV000090501	2	47643496	2	47416357	90501	95976	rs587779064	NC_000002.12:47416356:CCCC:CCC
NM_000251.2(MSH2):c.1006C>A (p.Pro336Thr)	MSH2	P336T, P270T	Lynch syndrome	Uncertain significance	Last reviewed: Dec 11, 2016	criteria provided, single submitter	VCV000408470	2	47643498	2	47416359	408470	392749	rs63751062	NC_000002.12:47416358:C:A
NM_001258281.1(MSH2):c.810del (p.Gln271fs)	MSH2	Q271fs	not provided|Lynch syndrome|Hereditary nonpolyposis colon cancer	Pathogenic	Last reviewed: Nov 20, 2019	criteria provided, multiple submitters, no conflicts	VCV000245686	2	47643500	2	47416361	245686	244380	rs879253899	NC_000002.12:47416360:T:
NM_000251.2(MSH2):c.1009C>T (p.Gln337Ter)	MSH2	Q337*, Q271*	Hereditary nonpolyposis colorectal neoplasms|not provided|Lynch syndrome|Hereditary cancer-predisposing syndrome	Pathogenic	Last reviewed: Sep 5, 2013	reviewed by expert panel	VCV000090502	2	47643501	2	47416362	90502	95977	rs63750778	NC_000002.12:47416361:C:T
NM_000251.2(MSH2):c.1012G>A (p.Gly338Arg)	MSH2	G338R, G272R	Lynch syndrome|Carcinoma of colon	Uncertain significance	Last reviewed: Nov 8, 2016	criteria provided, single submitter	VCV000090503	2	47643504	2	47416365	90503	95978	rs63751004	NC_000002.12:47416364:G:A
NM_000251.2(MSH2):c.1013G>C (p.Gly338Ala)	MSH2	G338A, G272A	Hereditary nonpolyposis colorectal neoplasms|Lynch syndrome|Lynch syndrome I	Uncertain significance	Last reviewed: May 29, 2020	criteria provided, multiple submitters, no conflicts	VCV000220628	2	47643505	2	47416366	220628	221221	rs587779065	NC_000002.12:47416365:G:C
NM_000251.3(MSH2):c.1013G>A	MSH2	G338E, G272E	Lynch syndrome|Lynch-like syndrome	Pathogenic	Last reviewed: Sep 5, 2013	reviewed by expert panel	VCV000090504	2	47643505	2	47416366	90504	95979	rs587779065	NC_000002.12:47416365:G:A
NM_000251.2(MSH2):c.1015C>T (p.Gln339Ter)	MSH2	Q339*, Q273*	Lynch syndrome I	Likely pathogenic	Last reviewed: Oct 24, 2018	criteria provided, single submitter	VCV000617771	2	47643507	2	47416368	617771	609163	rs1558466577	NC_000002.12:47416367:C:T
NM_000251.2(MSH2):c.1018dup (p.Arg340fs)	MSH2	R274fs, R340fs	Lynch syndrome|Carcinoma of colon	Pathogenic	Last reviewed: Sep 5, 2013	reviewed by expert panel	VCV000090506	2	47643507 - 47643508	2	47416368 - 47416369	90506	95981	rs63750703	NC_000002.12:47416368:AAA:AAAA
NM_000251.2(MSH2):c.1017_1018del (p.Arg340fs)	MSH2	R274fs, R340fs	Lynch syndrome	Pathogenic	Last reviewed: Sep 5, 2013	reviewed by expert panel	VCV000090505	2	47643508 - 47643509	2	47416369 - 47416370	90505	95980	rs63750703	NC_000002.12:47416368:AAA:A
NM_000251.2(MSH2):c.1021C>G (p.Leu341Val)	MSH2	L341V, L275V	Hereditary cancer-predisposing syndrome|Hereditary nonpolyposis colorectal neoplasms|not provided|Lynch syndrome I	Uncertain significance	Last reviewed: Sep 23, 2020	criteria provided, multiple submitters, no conflicts	VCV000232192	2	47643513	2	47416374	232192	232566	rs748115066	NC_000002.12:47416373:C:G
NM_000251.2(MSH2):c.1022T>C (p.Leu341Pro)	MSH2	L341P, L275P	Lynch syndrome|Hereditary nonpolyposis colorectal neoplasms	Likely pathogenic	Last reviewed: Jun 21, 2019	reviewed by expert panel	VCV000090507	2	47643514	2	47416375	90507	95982	rs63751147	NC_000002.12:47416374:T:C
NM_000251.2(MSH2):c.1029C>A (p.Asn343Lys)	MSH2	N343K, N277K	Lynch syndrome	Uncertain significance	Last reviewed: Aug 26, 2016	criteria provided, single submitter	VCV000408468	2	47643521	2	47416382	408468	392723	rs1060501995	NC_000002.12:47416381:C:A
NM_000251.2(MSH2):c.1030C>T (p.Gln344Ter)	MSH2	Q344*, Q278*	Hereditary nonpolyposis colorectal neoplasms|Lynch syndrome|Hereditary cancer-predisposing syndrome|not provided	Pathogenic	Last reviewed: Sep 5, 2013	reviewed by expert panel	VCV000036561	2	47643522	2	47416383	36561	45223	rs63750245	NC_000002.12:47416382:C:T
NM_000251.3(MSH2):c.1034G>A	MSH2	W345*, W279*	Lynch syndrome|Lynch-like syndrome|Hereditary nonpolyposis colorectal neoplasms	Pathogenic	Last reviewed: Sep 5, 2013	reviewed by expert panel	VCV000090509	2	47643526	2	47416387	90509	95984	rs63751027	NC_000002.12:47416386:G:A
NM_000251.2(MSH2):c.1035G>A (p.Trp345Ter)	MSH2	W345*, W279*	Hereditary nonpolyposis colon cancer|not provided|Lynch syndrome|Hereditary cancer-predisposing syndrome|Lynch syndrome I	Pathogenic	Last reviewed: Sep 5, 2013	reviewed by expert panel	VCV000090510	2	47643527	2	47416388	90510	95985	rs63750396	NC_000002.12:47416387:G:A
NM_000251.2(MSH2):c.1037_1038dup (p.Lys347fs)	MSH2	K281fs, K347fs	Lynch syndrome	Pathogenic	Last reviewed: Sep 5, 2013	reviewed by expert panel	VCV000090511	2	47643528 - 47643529	2	47416389 - 47416390	90511	95986	rs63751483	NC_000002.12:47416389:TT:TTTT
NM_000251.2(MSH2):c.1043A>G (p.Gln348Arg)	MSH2	Q348R, Q282R	not provided|Carcinoma of colon|Hereditary nonpolyposis colorectal neoplasms|Hereditary cancer-predisposing syndrome|Lynch syndrome I	Uncertain significance	Last reviewed: Oct 19, 2020	criteria provided, multiple submitters, no conflicts	VCV000187660	2	47643535	2	47416396	187660	181931	rs773177076	NC_000002.12:47416395:A:G
NM_000251.3(MSH2):c.1045C>G (p.Pro349Ala)	MSH2	P349A, P283A	Hereditary nonpolyposis colorectal neoplasms|Hereditary cancer-predisposing syndrome|Lynch syndrome|Renal cell carcinoma, papillary, 1|Lynch syndrome I|not provided|Lynch syndrome I|Turcot syndrome|Muir-Torr├⌐ syndrome	Conflicting interpretations of pathogenicity	Last reviewed: Dec 4, 2020	criteria provided, conflicting interpretations	VCV000090512	2	47643537	2	47416398	90512	95987	rs267607939	NC_000002.12:47416397:C:G
NM_001258281.1(MSH2):c.848_849delinsGC (p.Pro283Arg)	MSH2	P283R	Lynch syndrome I	Likely pathogenic	Last reviewed: Jun 13, 2018	reviewed by expert panel	VCV000561171	2	47643538 - 47643539	2	47416399 - 47416400	561171	552275	rs1558466685	NC_000002.12:47416398:CT:GC
NM_000251.2(MSH2):c.1046C>T (p.Pro349Leu)	MSH2	P349L, P283L	Hereditary cancer-predisposing syndrome|not provided|Lynch syndrome|Hereditary nonpolyposis colorectal neoplasms	Pathogenic	Last reviewed: Sep 5, 2013	reviewed by expert panel	VCV000090514	2	47643538	2	47416399	90514	95989	rs587779067	NC_000002.12:47416398:C:T
NM_000251.2(MSH2):c.1046C>G (p.Pro349Arg)	MSH2	P349R, P283R	Hereditary nonpolyposis colorectal neoplasms|Lynch syndrome I	Pathogenic	Last reviewed: Oct 10, 2014	reviewed by expert panel	VCV000090513	2	47643538	2	47416399	90513	95988	rs587779067	NC_000002.12:47416398:C:G
NM_000251.2(MSH2):c.1059del (p.Asn354fs)	MSH2	N288fs, N354fs	Lynch syndrome	Pathogenic	Last reviewed: Sep 5, 2013	reviewed by expert panel	VCV000090515	2	47643551	2	47416412	90515	95990	rs587779068	NC_000002.12:47416411:G:
NM_000251.2(MSH2):c.1070A>C (p.Glu357Ala)	MSH2	E357A, E291A	Hereditary cancer-predisposing syndrome|not provided|Hereditary nonpolyposis colorectal neoplasms|Lynch syndrome I	Uncertain significance	Last reviewed: Jun 18, 2020	criteria provided, multiple submitters, no conflicts	VCV000188133	2	47643562	2	47416423	188133	185980	rs150503781	NC_000002.12:47416422:A:C
NM_000251.2(MSH2):c.1075A>T (p.Arg359Ter)	MSH2	R359*, R293*	Lynch syndrome	Pathogenic	Last reviewed: Sep 5, 2013	reviewed by expert panel	VCV000090517	2	47643567	2	47416428	90517	95992	rs587779070	NC_000002.12:47416427:A:T
NM_000251.2(MSH2):c.1076+1G>T	MSH2		Lynch syndrome|Hereditary cancer-predisposing syndrome	Likely pathogenic	Last reviewed: Jun 21, 2019	reviewed by expert panel	VCV000090520	2	47643569	2	47416430	90520	95995	rs267607940	NC_000002.12:47416429:G:T
NM_000251.2(MSH2):c.1076+1G>A	MSH2		not provided|Hereditary nonpolyposis colorectal neoplasms|Lynch syndrome|Muir-Torr├⌐ syndrome|Lynch syndrome I|Turcot syndrome|Hereditary cancer-predisposing syndrome	Pathogenic	Last reviewed: Sep 5, 2013	reviewed by expert panel	VCV000090519	2	47643569	2	47416430	90519	95994	rs267607940	NC_000002.12:47416429:G:A
NM_000251.2(MSH2):c.1076+4T>A	MSH2		Lynch syndrome I	Uncertain significance	Last reviewed: Jan 12, 2018	criteria provided, single submitter	VCV000336429	2	47643572	2	47416433	336429	290187	rs764606343	NC_000002.12:47416432:T:A
NM_000251.3(MSH2):c.1077-135_1276+119dup	MSH2		Lynch syndrome	Pathogenic	Last reviewed: Sep 5, 2013	reviewed by expert panel	VCV000090523	2	47656744 - 47656745	2	47429605 - 47429606	90523	95998	rs1553356484
NM_000251.2(MSH2):c.1077-66_1146del	MSH2		Hereditary nonpolyposis colorectal neoplasms|Lynch syndrome	Pathogenic/Likely pathogenic	Last reviewed: Sep 27, 2017	criteria provided, multiple submitters, no conflicts	VCV000036563	2	47656812 - 47656947	2	47429673 - 47429808	36563	45225	rs193922372
NM_000251.2(MSH2):c.1077_1276del200 (p.Leu360Lysfs)	MSH2		Lynch syndrome	Pathogenic		criteria provided, single submitter	VCV000433906	2	47656879 - 47657078	2	47429740 - 47429939	433906	427142	rs1553356518
NM_000251.2(MSH2):c.1077-2A>T	MSH2		Lynch syndrome	Likely pathogenic	Last reviewed: Jun 21, 2019	reviewed by expert panel	VCV000090530	2	47656879	2	47429740	90530	96005	rs267607943	NC_000002.12:47429739:A:T
NM_000251.2(MSH2):c.1077-2A>G	MSH2		Lynch syndrome|Hereditary nonpolyposis colorectal neoplasms|Hereditary cancer-predisposing syndrome	Likely pathogenic	Last reviewed: Jun 21, 2019	reviewed by expert panel	VCV000090529	2	47656879	2	47429740	90529	96004	rs267607943	NC_000002.12:47429739:A:G
NM_000251.2(MSH2):c.1077-2A>C	MSH2		Hereditary nonpolyposis colorectal neoplasms|Lynch syndrome I|Hereditary cancer-predisposing syndrome	Pathogenic	Last reviewed: Oct 10, 2014	reviewed by expert panel	VCV000090528	2	47656879	2	47429740	90528	96003	rs267607943	NC_000002.12:47429739:A:C
NM_000251.2(MSH2):c.1077-1G>T	MSH2		Lynch syndrome|Hereditary cancer-predisposing syndrome	Likely pathogenic	Last reviewed: Jun 21, 2019	reviewed by expert panel	VCV000090525	2	47656880	2	47429741	90525	96000	rs267607944	NC_000002.12:47429740:G:T
NM_000251.2(MSH2):c.1077-1G>C	MSH2		not provided|Lynch syndrome|Hereditary cancer-predisposing syndrome	Likely pathogenic	Last reviewed: Jun 21, 2019	reviewed by expert panel	VCV000090524	2	47656880	2	47429741	90524	95999	rs267607944	NC_000002.12:47429740:G:C
NM_000251.2(MSH2):c.1077A>T (p.Arg359Ser)	MSH2	R359S, R293S	Lynch syndrome|Hereditary nonpolyposis colorectal neoplasms	Pathogenic	Last reviewed: Sep 5, 2013	reviewed by expert panel	VCV000090539	2	47656881	2	47429742	90539	96014	rs63751617	NC_000002.12:47429741:A:T
NM_000251.2(MSH2):c.1097_1098insA (p.Phe366fs)	MSH2	F300fs, F366fs	Lynch syndrome	Pathogenic	Last reviewed: Sep 5, 2013	reviewed by expert panel	VCV000090543	2	47656901 - 47656902	2	47429762 - 47429763	90543	96018	rs267607693	NC_000002.12:47429762::A
NM_000251.2(MSH2):c.1099del (p.Phe366_Val367insTer)	MSH2		Lynch syndrome	Pathogenic	Last reviewed: Sep 5, 2013	reviewed by expert panel	VCV000090544	2	47656903	2	47429764	90544	96019	rs587779073	NC_000002.12:47429763:G:
NM_000251.2(MSH2):c.1108del (p.Ala370fs)	MSH2	A304fs, A370fs	Lynch syndrome	Pathogenic	Last reviewed: Sep 5, 2013	reviewed by expert panel	VCV000090545	2	47656912	2	47429773	90545	96020	rs63749814	NC_000002.12:47429772:G:
NM_000251.2(MSH2):c.1111G>C (p.Glu371Gln)	MSH2	E371Q, E305Q	Lynch syndrome	Uncertain significance	Last reviewed: Aug 24, 2016	criteria provided, single submitter	VCV000408466	2	47656915	2	47429776	408466	392752	rs1060501994	NC_000002.12:47429775:G:C
NM_000251.2(MSH2):c.1118G>A (p.Arg373Lys)	MSH2	R373K, R307K	Lynch syndrome	Uncertain significance	Last reviewed: Sep 28, 2016	criteria provided, single submitter	VCV000219790	2	47656922	2	47429783	219790	221224	rs864622254	NC_000002.12:47429782:G:A
NM_000251.2(MSH2):c.1119del (p.Arg373fs)	MSH2	R373fs, R307fs	Lynch syndrome	Pathogenic	Last reviewed: Sep 5, 2013	reviewed by expert panel	VCV000090547	2	47656922	2	47429783	90547	96022	rs63750516	NC_000002.12:47429782:GG:G
NM_000251.2(MSH2):c.1120C>T (p.Gln374Ter)	MSH2	Q374*, Q308*	Hereditary nonpolyposis colorectal neoplasms|Lynch syndrome|Hereditary cancer-predisposing syndrome	Pathogenic	Last reviewed: Sep 5, 2013	reviewed by expert panel	VCV000090548	2	47656924	2	47429785	90548	96023	rs63750558	NC_000002.12:47429784:C:T
NM_000251.2(MSH2):c.1121A>G (p.Gln374Arg)	MSH2	Q374R, Q308R	Hereditary cancer-predisposing syndrome|not specified|Hereditary nonpolyposis colorectal neoplasms|Lynch syndrome I|Malignant tumor of breast|not provided	Conflicting interpretations of pathogenicity	Last reviewed: Dec 7, 2020	criteria provided, conflicting interpretations	VCV000231153	2	47656925	2	47429786	231153	232572	rs749660228	NC_000002.12:47429785:A:G
NM_000251.2(MSH2):c.1124C>G (p.Thr375Ser)	MSH2	T375S, T309S	Lynch syndrome I	Uncertain significance	Last reviewed: Jan 12, 2018	criteria provided, single submitter	VCV000336430	2	47656928	2	47429789	336430	286668	rs774539871	NC_000002.12:47429788:C:G
NM_000251.2(MSH2):c.1127_1128dup (p.Gln377fs)	MSH2	Q377fs, Q311fs	Lynch syndrome	Pathogenic	Last reviewed: Sep 5, 2013	reviewed by expert panel	VCV000090549	2	47656930 - 47656931	2	47429791 - 47429792	90549	96024	rs63751219	NC_000002.12:47429791:TA:TATA
NM_000251.2(MSH2):c.1129C>T (p.Gln377Ter)	MSH2	Q377*, Q311*	Lynch syndrome|Hereditary nonpolyposis colorectal neoplasms|Hereditary cancer-predisposing syndrome	Pathogenic	Last reviewed: Sep 5, 2013	reviewed by expert panel	VCV000090550	2	47656933	2	47429794	90550	96025	rs63750267	NC_000002.12:47429793:C:T
NM_000251.3(MSH2):c.1130A>G (p.Gln377Arg)	MSH2	Q377R, Q311R	Hereditary nonpolyposis colorectal neoplasms|not provided|Lynch syndrome|Hereditary cancer-predisposing syndrome|not specified|Lynch syndrome I	Uncertain significance	Last reviewed: Aug 15, 2020	criteria provided, multiple submitters, no conflicts	VCV000237358	2	47656934	2	47429795	237358	238834	rs776174711	NC_000002.12:47429794:A:G
NM_000251.2(MSH2):c.1139del (p.Leu380fs)	MSH2	L314fs, L380fs	Lynch syndrome	Pathogenic	Last reviewed: Sep 5, 2013	reviewed by expert panel	VCV000090551	2	47656941	2	47429802	90551	96026	rs63750039	NC_000002.12:47429801:TTT:TT
NM_000251.2(MSH2):c.1144dup (p.Arg382fs)	MSH2	R316fs, R382fs	Lynch syndrome	Pathogenic	Last reviewed: Sep 5, 2013	reviewed by expert panel	VCV000090552	2	47656947 - 47656948	2	47429808 - 47429809	90552	96027	rs63750496	NC_000002.12:47429808:C:CC
NM_000251.2(MSH2):c.1144C>T (p.Arg382Cys)	MSH2	R382C, R316C	Hereditary cancer-predisposing syndrome|Lynch syndrome I|not provided|Hereditary nonpolyposis colorectal neoplasms|Lynch syndrome	Uncertain significance	Last reviewed: Oct 1, 2020	criteria provided, multiple submitters, no conflicts	VCV000232371	2	47656948	2	47429809	232371	232574	rs752373431	NC_000002.12:47429808:C:T
NM_000251.2(MSH2):c.1145G>A (p.Arg382His)	MSH2	R382H, R316H	Hereditary cancer-predisposing syndrome|Hereditary nonpolyposis colorectal neoplasms|not provided|Lynch syndrome I	Uncertain significance	Last reviewed: Jun 2, 2020	criteria provided, multiple submitters, no conflicts	VCV000090553	2	47656949	2	47429810	90553	96028	rs267607947	NC_000002.12:47429809:G:A
NM_000251.3(MSH2):c.1147C>T (p.Arg383Ter)	MSH2	R383*, R317*	Lynch syndrome|Lynch-like syndrome|Hereditary nonpolyposis colorectal neoplasms|Rhabdomyosarcoma (disease)|Muir-Torr├⌐ syndrome|Lynch syndrome I|Turcot syndrome|Hereditary cancer-predisposing syndrome|Hereditary nonpolyposis colon cancer|not provided|Lynch syndrome I	Pathogenic	Last reviewed: Sep 5, 2013	reviewed by expert panel	VCV000090554	2	47656951	2	47429812	90554	96029	rs63749849	NC_000002.12:47429811:C:T
NM_000251.2(MSH2):c.1156G>A (p.Asp386Asn)	MSH2	D386N, D320N	Lynch syndrome|Hereditary nonpolyposis colorectal neoplasms	Uncertain significance	Last reviewed: Oct 1, 2020	criteria provided, multiple submitters, no conflicts	VCV000620607	2	47656960	2	47429821	620607	611989	rs1419725521	NC_000002.12:47429820:G:A
NM_000251.3(MSH2):c.1165C>T (p.Arg389Ter)	MSH2	R389*, R323*	Lynch syndrome|Hereditary cancer-predisposing syndrome|Hereditary nonpolyposis colorectal neoplasms|Carcinoma of colon|not provided|Turcot syndrome|Lynch syndrome I	Pathogenic	Last reviewed: Sep 5, 2013	reviewed by expert panel	VCV000090557	2	47656969	2	47429830	90557	96032	rs587779075	NC_000002.12:47429829:C:T
NM_000251.2(MSH2):c.1171G>A (p.Ala391Thr)	MSH2	A391T, A325T	Hereditary nonpolyposis colorectal neoplasms|Hereditary cancer-predisposing syndrome|not specified|Lynch syndrome I	Uncertain significance	Last reviewed: Sep 14, 2020	criteria provided, multiple submitters, no conflicts	VCV000237359	2	47656975	2	47429836	237359	238835	rs878853798	NC_000002.12:47429835:G:A
NM_000251.2(MSH2):c.1172C>T (p.Ala391Val)	MSH2	A391V, A325V	Hereditary nonpolyposis colorectal neoplasms|Lynch syndrome|Hereditary cancer-predisposing syndrome	Uncertain significance	Last reviewed: Dec 22, 2020	criteria provided, multiple submitters, no conflicts	VCV000220849	2	47656976	2	47429837	220849	221226	rs864622674	NC_000002.12:47429836:C:T
NM_000251.2(MSH2):c.1182T>G (p.Phe394Leu)	MSH2	F394L, F328L	Hereditary nonpolyposis colorectal neoplasms|Hereditary cancer-predisposing syndrome|not provided|Lynch syndrome I	Uncertain significance	Last reviewed: Oct 24, 2020	criteria provided, multiple submitters, no conflicts	VCV000127627	2	47656986	2	47429847	127627	133084	rs374135434	NC_000002.12:47429846:T:G
NM_000251.2(MSH2):c.1183C>T (p.Gln395Ter)	MSH2	Q395*, Q329*	Lynch syndrome	Pathogenic	Last reviewed: Sep 5, 2013	reviewed by expert panel	VCV000090558	2	47656987	2	47429848	90558	96033	rs63750302	NC_000002.12:47429847:C:T
NM_000251.2(MSH2):c.1189C>G (p.Gln397Glu)	MSH2	Q397E, Q331E	Lynch syndrome I|Hereditary cancer-predisposing syndrome|not specified|Hereditary nonpolyposis colorectal neoplasms|not provided	Conflicting interpretations of pathogenicity	Last reviewed: Nov 24, 2020	criteria provided, conflicting interpretations	VCV000182594	2	47656993	2	47429854	182594	180007	rs63750611	NC_000002.12:47429853:C:G
NM_000251.2(MSH2):c.1189C>T (p.Gln397Ter)	MSH2	Q397*, Q331*	not provided|Lynch syndrome|Hereditary nonpolyposis colorectal neoplasms	Pathogenic	Last reviewed: Sep 5, 2013	reviewed by expert panel	VCV000090559	2	47656993	2	47429854	90559	96034	rs63750611	NC_000002.12:47429853:C:T
NM_000251.2(MSH2):c.1191A>T (p.Gln397His)	MSH2	Q397H, Q331H	not provided|Hereditary cancer-predisposing syndrome|Hereditary nonpolyposis colorectal neoplasms|Lynch syndrome	Conflicting interpretations of pathogenicity	Last reviewed: Feb 29, 2020	criteria provided, conflicting interpretations	VCV000224575	2	47656995	2	47429856	224575	226296	rs768694189	NC_000002.12:47429855:A:T
NM_000251.2(MSH2):c.1192dup (p.Ala398fs)	MSH2	A332fs, A398fs	Lynch syndrome	Pathogenic	Last reviewed: Sep 5, 2013	reviewed by expert panel	VCV000090561	2	47656995 - 47656996	2	47429856 - 47429857	90561	96036	rs63751169	NC_000002.12:47429856:G:GG
NM_000251.2(MSH2):c.1192G>A (p.Ala398Thr)	MSH2	A398T, A332T	Hereditary nonpolyposis colorectal neoplasms|Lynch syndrome I	Uncertain significance	Last reviewed: Mar 11, 2020	criteria provided, multiple submitters, no conflicts	VCV000455475	2	47656996	2	47429857	455475	451097	rs988252817	NC_000002.12:47429856:G:A
NM_000251.2(MSH2):c.1193C>T (p.Ala398Val)	MSH2	A398V, A332V	Lynch syndrome I|Hereditary nonpolyposis colorectal neoplasms	Uncertain significance	Last reviewed: Jan 16, 2020	criteria provided, multiple submitters, no conflicts	VCV000408522	2	47656997	2	47429858	408522	392727	rs1060502019	NC_000002.12:47429857:C:T
NM_000251.2(MSH2):c.1196_1197dup (p.Asn400fs)	MSH2	N400fs, N334fs	Lynch syndrome	Pathogenic	Last reviewed: Sep 5, 2013	reviewed by expert panel	VCV000090562	2	47656999 - 47657000	2	47429860 - 47429861	90562	96037	rs63749850	NC_000002.12:47429860:CA:CACA
NM_000251.2(MSH2):c.1201_1204del (p.Leu401fs)	MSH2	L401fs, L335fs	Hereditary nonpolyposis colorectal neoplasms|Lynch syndrome I	Pathogenic	Last reviewed: Dec 19, 2019	criteria provided, multiple submitters, no conflicts	VCV000577983	2	47657003 - 47657006	2	47429864 - 47429867	577983	561621	rs1558478567	NC_000002.12:47429863:ACTTAC:AC
NM_000251.2(MSH2):c.1200C>G (p.Asn400Lys)	MSH2	N400K, N334K	Hereditary nonpolyposis colorectal neoplasms|Carcinoma of colon|Hereditary cancer-predisposing syndrome	Uncertain significance	Last reviewed: Jun 3, 2020	criteria provided, multiple submitters, no conflicts	VCV000483669	2	47657004	2	47429865	483669	472914	rs1301023135	NC_000002.12:47429864:C:G
NM_000251.3(MSH2):c.1201_1202dup	MSH2	L335fs, L401fs	not provided|Lynch syndrome	Pathogenic	Last reviewed: Jan 20, 2020	criteria provided, multiple submitters, no conflicts	VCV000224533	2	47657004 - 47657005	2	47429865 - 47429866	224533	226297	rs869312768	NC_000002.12:47429865:TT:TTTT
NM_000251.2(MSH2):c.1203dup (p.Gln402fs)	MSH2	Q402fs, Q336fs	Lynch syndrome|Hereditary nonpolyposis colorectal neoplasms|Lynch syndrome I	Pathogenic	Last reviewed: Sep 5, 2013	reviewed by expert panel	VCV000090564	2	47657006 - 47657007	2	47429867 - 47429868	90564	96039	rs63750586	NC_000002.12:47429867:A:AA
NM_000251.2(MSH2):c.1204C>A (p.Gln402Lys)	MSH2	Q402K, Q336K	Hereditary cancer-predisposing syndrome|Lynch syndrome I|Hereditary nonpolyposis colorectal neoplasms|not provided|not specified	Uncertain significance	Last reviewed: Oct 19, 2020	criteria provided, multiple submitters, no conflicts	VCV000127628	2	47657008	2	47429869	127628	133085	rs63751412	NC_000002.12:47429868:C:A
NM_000251.2(MSH2):c.1204del (p.Gln402fs)	MSH2	Q402fs, Q336fs	Lynch syndrome|Hereditary nonpolyposis colorectal neoplasms|Hereditary cancer-predisposing syndrome	Pathogenic	Last reviewed: Sep 5, 2013	reviewed by expert panel	VCV000090566	2	47657008	2	47429869	90566	96041	rs63751413	NC_000002.12:47429868:C:
NM_000251.2(MSH2):c.1204C>T (p.Gln402Ter)	MSH2	Q402*, Q336*	Hereditary nonpolyposis colorectal neoplasms|Hereditary cancer-predisposing syndrome|Lynch syndrome	Pathogenic	Last reviewed: Sep 5, 2013	reviewed by expert panel	VCV000090565	2	47657008	2	47429869	90565	96040	rs63751412	NC_000002.12:47429868:C:T
NM_000251.2(MSH2):c.1216_1219dup (p.Leu407fs)	MSH2	L407fs, L341fs	Lynch syndrome	Pathogenic	Last reviewed: Sep 5, 2013	reviewed by expert panel	VCV000090568	2	47657017 - 47657018	2	47429878 - 47429879	90568	96043	rs63751192	NC_000002.12:47429878:ACCGAC:ACCGACCGAC
NM_000251.2(MSH2):c.1215C>A (p.Tyr405Ter)	MSH2	Y405*, Y339*	Lynch syndrome	Pathogenic	Last reviewed: Sep 5, 2013	reviewed by expert panel	VCV000090567	2	47657019	2	47429880	90567	96042	rs63751271	NC_000002.12:47429879:C:A
NM_000251.2(MSH2):c.1216C>T (p.Arg406Ter)	MSH2	R406*, R340*	Lynch syndrome I|not provided|Hereditary nonpolyposis colorectal neoplasms|Lynch syndrome|Hereditary cancer-predisposing syndrome|Carcinoma of colon|Turcot syndrome|Lynch syndrome I|Muir-Torr├⌐ syndrome	Pathogenic	Last reviewed: Sep 5, 2013	reviewed by expert panel	VCV000001755	2	47657020	2	47429881	1755	16794	rs63751108	NC_000002.12:47429880:C:T
NM_000251.2(MSH2):c.1217G>A (p.Arg406Gln)	MSH2	R406Q, R340Q	Hereditary cancer-predisposing syndrome|not specified|Malignant tumor of breast|not provided|Muir-Torr├⌐ syndrome|Lynch syndrome I|Turcot syndrome|Lynch syndrome I|Hereditary nonpolyposis colorectal neoplasms	Conflicting interpretations of pathogenicity	Last reviewed: Dec 4, 2020	criteria provided, conflicting interpretations	VCV000090569	2	47657021	2	47429882	90569	96044	rs146567853	NC_000002.12:47429881:G:A
NM_000251.3(MSH2):c.1221_1222del (p.Tyr408fs)	MSH2	Y342fs, Y408fs	Hereditary cancer-predisposing syndrome|Hereditary nonpolyposis colorectal neoplasms|Lynch syndrome	Pathogenic	Last reviewed: Sep 5, 2013	reviewed by expert panel	VCV000090572	2	47657023 - 47657024	2	47429884 - 47429885	90572	96047	rs587779076	NC_000002.12:47429883:CTCT:CT
NM_000251.2(MSH2):c.1222dup (p.Tyr408fs)	MSH2	Y342fs, Y408fs	Hereditary cancer-predisposing syndrome|Hereditary nonpolyposis colorectal neoplasms|Lynch syndrome|Carcinoma of colon|not provided	Pathogenic	Last reviewed: Sep 5, 2013	reviewed by expert panel	VCV000090573	2	47657025 - 47657026	2	47429886 - 47429887	90573	96048	rs63751142	NC_000002.12:47429886:T:TT
NM_000251.2(MSH2):c.1223A>T (p.Tyr408Phe)	MSH2	Y408F, Y342F	Hereditary nonpolyposis colorectal neoplasms|Lynch syndrome I	Uncertain significance	Last reviewed: Jun 25, 2019	criteria provided, single submitter	VCV000192221	2	47657027	2	47429888	192221	190022	rs63750379	NC_000002.12:47429887:A:T
NM_000251.2(MSH2):c.1223A>G (p.Tyr408Cys)	MSH2	Y408C, Y342C	not provided|Hereditary cancer-predisposing syndrome|Turcot syndrome|Hereditary nonpolyposis colorectal neoplasms	Uncertain significance	Last reviewed: Aug 25, 2020	criteria provided, multiple submitters, no conflicts	VCV000090574	2	47657027	2	47429888	90574	96049	rs63750379	NC_000002.12:47429887:A:G
NM_000251.2(MSH2):c.1224T>G (p.Tyr408Ter)	MSH2	Y408*, Y342*	Hereditary cancer-predisposing syndrome|Lynch syndrome	Pathogenic/Likely pathogenic	Last reviewed: Mar 27, 2019	criteria provided, multiple submitters, no conflicts	VCV000486881	2	47657028	2	47429889	486881	472813	rs63750132	NC_000002.12:47429888:T:G
NM_000251.2(MSH2):c.1225C>G (p.Gln409Glu)	MSH2	Q409E, Q343E	Hereditary nonpolyposis colorectal neoplasms|Hereditary cancer-predisposing syndrome|Lynch syndrome	Uncertain significance	Last reviewed: Jul 22, 2020	criteria provided, multiple submitters, no conflicts	VCV000237362	2	47657029	2	47429890	237362	238837	rs151244108	NC_000002.12:47429889:C:G
NM_000251.3(MSH2):c.1226_1227del	MSH2	Q343fs	Hereditary nonpolyposis colorectal neoplasms|Hereditary cancer-predisposing syndrome|not provided|Lynch syndrome|Lynch syndrome I	Pathogenic	Last reviewed: Sep 5, 2013	reviewed by expert panel	VCV000090577	2	47657030 - 47657031	2	47429891 - 47429892	90577	96052	rs63750086	NC_000002.12:47429890:AG:
NM_000251.2(MSH2):c.1238A>C (p.Gln413Pro)	MSH2	Q413P, Q347P	Hereditary cancer-predisposing syndrome|Hereditary nonpolyposis colorectal neoplasms|not provided|Turcot syndrome|Lynch syndrome I|Muir-Torr├⌐ syndrome	Uncertain significance	Last reviewed: Sep 17, 2020	criteria provided, multiple submitters, no conflicts	VCV000127629	2	47657042	2	47429903	127629	133086	rs587779962	NC_000002.12:47429902:A:C
NM_000251.2(MSH2):c.1243_1246del (p.Pro415fs)	MSH2	P349fs, P415fs	Lynch syndrome	Pathogenic	Last reviewed: Sep 5, 2013	reviewed by expert panel	VCV000090580	2	47657044 - 47657047	2	47429905 - 47429908	90580	96055	rs63751206	NC_000002.12:47429904:CTACCTA:CTA
NM_000251.2(MSH2):c.1249_1253del (p.Val417fs)	MSH2	V351fs, V417fs	Lynch syndrome	Pathogenic	Last reviewed: Sep 5, 2013	reviewed by expert panel	VCV000090581	2	47657051 - 47657055	2	47429912 - 47429916	90581	96056	rs587779079	NC_000002.12:47429911:ATGTTAT:AT
NM_000251.2(MSH2):c.1249del (p.Val417fs)	MSH2	V351fs, V417fs	Lynch syndrome	Pathogenic	Last reviewed: Sep 5, 2013	reviewed by expert panel	VCV000090582	2	47657053	2	47429914	90582	96057	rs63751059	NC_000002.12:47429913:G:
NM_000251.3(MSH2):c.1251_1268delinsAGTT (p.Ile418fs)	MSH2	I418fs, I352fs	not provided|Hereditary cancer-predisposing syndrome|Lynch syndrome	Pathogenic/Likely pathogenic	Last reviewed: Oct 5, 2020	criteria provided, multiple submitters, no conflicts	VCV000218031	2	47657055 - 47657072	2	47429916 - 47429933	218031	214581	rs863225388	NC_000002.12:47429915:TATACAGGCTCTGGAAAA:AGTT
NM_000251.2(MSH2):c.1254A>G (p.Ile418Met)	MSH2	I418M, I352M	Hereditary nonpolyposis colorectal neoplasms|Hereditary cancer-predisposing syndrome|Turcot syndrome|Muir-Torr├⌐ syndrome|Lynch syndrome I	Uncertain significance	Last reviewed: Oct 5, 2020	criteria provided, multiple submitters, no conflicts	VCV000216341	2	47657058	2	47429919	216341	212191	rs751431238	NC_000002.12:47429918:A:G
NM_000251.2(MSH2):c.1255C>T (p.Gln419Ter)	MSH2	Q419*, Q353*	Lynch syndrome|Hereditary nonpolyposis colorectal neoplasms|Hereditary cancer-predisposing syndrome|not provided	Pathogenic	Last reviewed: Sep 5, 2013	reviewed by expert panel	VCV000090584	2	47657059	2	47429920	90584	96059	rs63750006	NC_000002.12:47429919:C:T
NM_000251.2(MSH2):c.1264G>A (p.Glu422Lys)	MSH2	E422K, E356K	Lynch syndrome	Uncertain significance	Last reviewed: Apr 19, 2016	criteria provided, single submitter	VCV000408553	2	47657068	2	47429929	408553	392762	rs63751712	NC_000002.12:47429928:G:A
NM_000251.2(MSH2):c.1269dup (p.His424fs)	MSH2	H358fs, H424fs	Lynch syndrome	Pathogenic	Last reviewed: Sep 5, 2013	reviewed by expert panel	VCV000090588	2	47657068 - 47657069	2	47429929 - 47429930	90588	96063	rs63751667	NC_000002.12:47429929:AAAAA:AAAAAA
NM_000251.2(MSH2):c.1264G>T (p.Glu422Ter)	MSH2	E422*, E356*	Lynch syndrome	Pathogenic	Last reviewed: Sep 5, 2013	reviewed by expert panel	VCV000090587	2	47657068	2	47429929	90587	96062	rs63751712	NC_000002.12:47429928:G:T
NM_000251.2(MSH2):c.1271A>G (p.His424Arg)	MSH2	H424R, H358R	Hereditary nonpolyposis colorectal neoplasms|not provided|Hereditary cancer-predisposing syndrome|Lynch syndrome I	Uncertain significance	Last reviewed: Mar 6, 2019	criteria provided, multiple submitters, no conflicts	VCV000041642	2	47657075	2	47429936	41642	50081	rs200429136	NC_000002.12:47429935:A:G
NM_000251.2(MSH2):c.1275A>G (p.Glu425=)	MSH2		not specified|Hereditary nonpolyposis colorectal neoplasms|not provided|Carcinoma of colon|Hereditary cancer-predisposing syndrome|Colon polyps	Conflicting interpretations of pathogenicity	Last reviewed: Dec 7, 2020	criteria provided, conflicting interpretations	VCV000090589	2	47657079	2	47429940	90589	96064	rs63751650	NC_000002.12:47429939:A:G
NM_000251.2(MSH2):c.1276+1G>T	MSH2		Hereditary nonpolyposis colorectal neoplasms|Lynch syndrome|Hereditary cancer-predisposing syndrome	Likely pathogenic	Last reviewed: Jun 21, 2019	reviewed by expert panel	VCV000090592	2	47657081	2	47429942	90592	96067	rs267607950	NC_000002.12:47429941:G:T
NM_000251.2(MSH2):c.1276+1G>C	MSH2		Lynch syndrome	Likely pathogenic	Last reviewed: Jun 21, 2019	reviewed by expert panel	VCV000090591	2	47657081	2	47429942	90591	96066	rs267607950	NC_000002.12:47429941:G:C
NM_000251.2(MSH2):c.1276+1G>A	MSH2		Hereditary nonpolyposis colorectal neoplasms|Lynch-like syndrome|Carcinoma of colon|Lynch syndrome|not provided|Hereditary cancer-predisposing syndrome	Pathogenic	Last reviewed: Sep 5, 2013	reviewed by expert panel	VCV000090590	2	47657081	2	47429942	90590	96065	rs267607950	NC_000002.12:47429941:G:A
NM_000251.2(MSH2):c.1276+2T>C	MSH2		not provided|Hereditary nonpolyposis colorectal neoplasms|Hereditary cancer-predisposing syndrome|Lynch syndrome I	Pathogenic/Likely pathogenic	Last reviewed: Oct 12, 2020	criteria provided, multiple submitters, no conflicts	VCV000218032	2	47657082	2	47429943	218032	214582	rs267607953	NC_000002.12:47429942:T:C
NM_000251.2(MSH2):c.1276+2T>A	MSH2		Lynch syndrome	Likely pathogenic	Last reviewed: Jun 21, 2019	reviewed by expert panel	VCV000090595	2	47657082	2	47429943	90595	96070	rs267607953	NC_000002.12:47429942:T:A
NM_000251.2(MSH2):c.1276+11A>G	MSH2		Hereditary cancer-predisposing syndrome|not specified|Lynch syndrome I	Conflicting interpretations of pathogenicity	Last reviewed: Dec 1, 2015	criteria provided, conflicting interpretations	VCV000182602	2	47657091	2	47429952	182602	180008	rs189015988	NC_000002.12:47429951:A:G
NM_000251.2(MSH2):c.1276+16G>A	MSH2		not specified|not provided|Hereditary cancer-predisposing syndrome|Lynch syndrome I	Conflicting interpretations of pathogenicity	Last reviewed: Dec 1, 2016	criteria provided, conflicting interpretations	VCV000372055	2	47657096	2	47429957	372055	358712	rs368120695	NC_000002.12:47429956:G:A
NM_000251.2(MSH2):c.1277-16T>C	MSH2		not provided|not specified|Hereditary cancer-predisposing syndrome|Lynch syndrome I	Conflicting interpretations of pathogenicity	Last reviewed: Sep 23, 2020	criteria provided, conflicting interpretations	VCV000138253	2	47672671	2	47445532	138253	141956	rs368653974	NC_000002.12:47445531:T:C
NM_000251.2(MSH2):c.1277-14C>G	MSH2		Lynch syndrome	Uncertain significance	Last reviewed: Oct 18, 2018	reviewed by expert panel	VCV000090600	2	47672673	2	47445534	90600	96075	rs267607951	NC_000002.12:47445533:C:G
NM_000251.3(MSH2):c.1278_1386+1del	MSH2		Lynch syndrome	Pathogenic		criteria provided, single submitter	VCV000188515	2	47672685 - 47672794	2	47445546 - 47445655	188515	186312	rs1553361141
NM_000251.3(MSH2):c.1277-2A>G	MSH2		Hereditary cancer-predisposing syndrome|Lynch syndrome|Lynch-like syndrome	Pathogenic	Last reviewed: Sep 5, 2013	reviewed by expert panel	VCV000090605	2	47672685	2	47445546	90605	96080	rs267607949	NC_000002.12:47445545:A:G
NM_000251.2(MSH2):c.1277-2A>C	MSH2		Lynch syndrome	Likely pathogenic	Last reviewed: Jun 21, 2019	reviewed by expert panel	VCV000090604	2	47672685	2	47445546	90604	96079	rs267607949	NC_000002.12:47445545:A:C
NM_000251.2(MSH2):c.1277-1G>C	MSH2		Hereditary cancer-predisposing syndrome|Lynch syndrome	Likely pathogenic	Last reviewed: Jun 21, 2019	reviewed by expert panel	VCV000090602	2	47672686	2	47445547	90602	96077	rs267607948	NC_000002.12:47445546:G:C
NM_000251.2(MSH2):c.1277-1G>A	MSH2		Lynch syndrome	Likely pathogenic	Last reviewed: Jun 21, 2019	reviewed by expert panel	VCV000090601	2	47672686	2	47445547	90601	96076	rs267607948	NC_000002.12:47445546:G:A
NM_000251.2(MSH2):c.1285C>T (p.Gln429Ter)	MSH2	Q429*, Q363*	Hereditary nonpolyposis colorectal neoplasms|Lynch syndrome|Hereditary cancer-predisposing syndrome|not provided	Pathogenic	Last reviewed: Sep 5, 2013	reviewed by expert panel	VCV000090616	2	47672695	2	47445556	90616	96091	rs63751693	NC_000002.12:47445555:C:T
NM_000251.2(MSH2):c.1287dup (p.Lys430fs)	MSH2	K364fs, K430fs	Lynch syndrome	Pathogenic	Last reviewed: Sep 5, 2013	reviewed by expert panel	VCV000090617	2	47672696 - 47672697	2	47445557 - 47445558	90617	96092	rs63751626	NC_000002.12:47445557:G:GG
NM_000251.2(MSH2):c.1288A>T (p.Lys430Ter)	MSH2	K430*, K364*	Hereditary nonpolyposis colon cancer|Lynch syndrome	Pathogenic	Last reviewed: Sep 5, 2013	reviewed by expert panel	VCV000090618	2	47672698	2	47445559	90618	96093	rs63751646	NC_000002.12:47445558:A:T
NM_000251.2(MSH2):c.1293dup (p.Leu432fs)	MSH2	L432fs, L366fs	Lynch syndrome|Hereditary nonpolyposis colorectal neoplasms	Pathogenic	Last reviewed: Sep 17, 2019	criteria provided, multiple submitters, no conflicts	VCV000517330	2	47672702 - 47672703	2	47445563 - 47445564	517330	496704	rs1553361162	NC_000002.12:47445563:A:AA
NM_000251.2(MSH2):c.1292T>A (p.Leu431Ter)	MSH2	L431*, L365*	Lynch syndrome	Pathogenic	Last reviewed: Sep 5, 2013	reviewed by expert panel	VCV000090620	2	47672702	2	47445563	90620	96095	rs63751315	NC_000002.12:47445562:T:A
NM_000251.2(MSH2):c.1307T>C (p.Phe436Ser)	MSH2	F370S, F436S	Hereditary nonpolyposis colorectal neoplasms|Lynch syndrome I	Uncertain significance	Last reviewed: May 28, 2019	criteria provided, multiple submitters, no conflicts	VCV000646810	2	47672717	2	47445578	646810	630125	rs1573519324	NC_000002.12:47445577:T:C
NM_000251.3(MSH2):c.1313CTC[1] (p.Pro439del)	MSH2	P439del, P373del	Hereditary cancer-predisposing syndrome|Neoplasm of the rectum|Hereditary nonpolyposis colorectal neoplasms|Lynch syndrome I	Conflicting interpretations of pathogenicity	Last reviewed: Feb 6, 2020	criteria provided, conflicting interpretations	VCV000090623	2	47672723 - 47672725	2	47445584 - 47445586	90623	96098	rs587779082	NC_000002.12:47445583:CTCCTC:CTC
NM_000251.2(MSH2):c.1315C>G (p.Pro439Ala)	MSH2	P439A, P373A	Hereditary cancer-predisposing syndrome|not provided|Hereditary breast and ovarian cancer syndrome	Uncertain significance	Last reviewed: Aug 16, 2019	criteria provided, multiple submitters, no conflicts	VCV000422351	2	47672725	2	47445586	422351	405784	rs786203116	NC_000002.12:47445585:C:G
NM_000251.3(MSH2):c.1318_1319del (p.Leu440fs)	MSH2	L440fs, L374fs	Lynch syndrome|Hereditary nonpolyposis colorectal neoplasms	Pathogenic	Last reviewed: Sep 5, 2013	reviewed by expert panel	VCV000090624	2	47672726 - 47672727	2	47445587 - 47445588	90624	96099	rs587779083	NC_000002.12:47445586:CTCT:CT
NM_000251.2(MSH2):c.1319T>C (p.Leu440Pro)	MSH2	L440P, L374P	Hereditary cancer-predisposing syndrome|Lynch syndrome	Pathogenic	Last reviewed: Sep 5, 2013	reviewed by expert panel	VCV000090625	2	47672729	2	47445590	90625	96100	rs587779084	NC_000002.12:47445589:T:C
NM_000251.2(MSH2):c.1321dup (p.Thr441fs)	MSH2	T441fs, T375fs	Lynch syndrome|Hereditary cancer-predisposing syndrome	Pathogenic	Last reviewed: Sep 5, 2013	reviewed by expert panel	VCV000090629	2	47672730 - 47672731	2	47445591 - 47445592	90629	96104	rs63750807	NC_000002.12:47445591:A:AA
NM_000251.2(MSH2):c.1321A>C (p.Thr441Pro)	MSH2	T441P, T375P	Hereditary nonpolyposis colorectal neoplasms|Lynch syndrome I|not provided|Hereditary cancer-predisposing syndrome|not specified	Conflicting interpretations of pathogenicity	Last reviewed: May 21, 2021	criteria provided, conflicting interpretations	VCV000090628	2	47672731	2	47445592	90628	96103	rs587779086	NC_000002.12:47445591:A:C
NM_000251.2(MSH2):c.1327C>A (p.Leu443Ile)	MSH2	L443I, L377I	Lynch syndrome I|Hereditary nonpolyposis colorectal neoplasms|Hereditary cancer-predisposing syndrome	Uncertain significance	Last reviewed: Oct 18, 2020	criteria provided, multiple submitters, no conflicts	VCV000408497	2	47672737	2	47445598	408497	392738	rs876659906	NC_000002.12:47445597:C:A
NM_000251.2(MSH2):c.1331G>A (p.Arg444His)	MSH2	R444H, R378H	Hereditary cancer-predisposing syndrome|Hereditary nonpolyposis colorectal neoplasms|not specified|Lynch syndrome I	Uncertain significance	Last reviewed: Aug 11, 2020	criteria provided, multiple submitters, no conflicts	VCV000439186	2	47672741	2	47445602	439186	432516	rs557339938	NC_000002.12:47445601:G:A
NM_000251.2(MSH2):c.1331G>T (p.Arg444Leu)	MSH2	R444L, R378L	Hereditary cancer-predisposing syndrome|Lynch syndrome I|Hereditary nonpolyposis colorectal neoplasms|not provided	Uncertain significance	Last reviewed: Oct 7, 2020	criteria provided, multiple submitters, no conflicts	VCV000216342	2	47672741	2	47445602	216342	212192	rs557339938	NC_000002.12:47445601:G:T
NM_000251.2(MSH2):c.1340_1341insGG (p.Phe447fs)	MSH2	F447fs, F381fs	Lynch syndrome	Pathogenic	Last reviewed: Sep 5, 2013	reviewed by expert panel	VCV000090631	2	47672750 - 47672751	2	47445611 - 47445612	90631	96106	rs267607696	NC_000002.12:47445611::GG
NM_000251.2(MSH2):c.1345_1348del (p.Lys449fs)	MSH2	K383fs, K449fs	Lynch syndrome	Pathogenic	Last reviewed: Sep 5, 2013	reviewed by expert panel	VCV000090633	2	47672755 - 47672758	2	47445616 - 47445619	90633	96108	rs267607955	NC_000002.12:47445615:AAGT:
NM_000251.2(MSH2):c.1345A>T (p.Lys449Ter)	MSH2	K449*, K383*	Hereditary nonpolyposis colorectal neoplasms|Lynch syndrome	Pathogenic	Last reviewed: Sep 5, 2013	reviewed by expert panel	VCV000090632	2	47672755	2	47445616	90632	96107	rs63749920	NC_000002.12:47445615:A:T
NM_000251.2(MSH2):c.1347G>C (p.Lys449Asn)	MSH2	K449N, K383N	not specified|Lynch syndrome I|Hereditary nonpolyposis colorectal neoplasms|Hereditary cancer-predisposing syndrome|Lynch syndrome|not provided	Uncertain significance	Last reviewed: Oct 25, 2020	criteria provided, multiple submitters, no conflicts	VCV000140864	2	47672757	2	47445618	140864	150578	rs587781331	NC_000002.12:47445617:G:C
NM_000251.2(MSH2):c.1352_1353del (p.Gln451fs)	MSH2	Q385fs, Q451fs	Lynch syndrome|Hereditary cancer-predisposing syndrome	Pathogenic	Last reviewed: Sep 5, 2013	reviewed by expert panel	VCV000090635	2	47672762 - 47672763	2	47445623 - 47445624	90635	96110	rs63750957	NC_000002.12:47445622:AG:
NM_000251.2(MSH2):c.1354G>T (p.Glu452Ter)	MSH2	E452*, E386*	Lynch syndrome|Hereditary cancer-predisposing syndrome|Hereditary nonpolyposis colorectal neoplasms	Pathogenic	Last reviewed: Sep 5, 2013	reviewed by expert panel	VCV000090636	2	47672764	2	47445625	90636	96111	rs267607954	NC_000002.12:47445624:G:T
NM_000251.2(MSH2):c.1358T>A (p.Met453Lys)	MSH2	M453K, M387K	Lynch syndrome	Pathogenic	Last reviewed: Sep 5, 2013	reviewed by expert panel	VCV000090638	2	47672768	2	47445629	90638	96113	rs63750697	NC_000002.12:47445628:T:A
NM_000251.2(MSH2):c.1360A>G (p.Ile454Val)	MSH2	I454V, I388V	Hereditary nonpolyposis colorectal neoplasms|not provided|Hereditary cancer-predisposing syndrome|Lynch syndrome	Conflicting interpretations of pathogenicity	Last reviewed: Oct 1, 2020	criteria provided, conflicting interpretations	VCV000141281	2	47672770	2	47445631	141281	150995	rs587781627	NC_000002.12:47445630:A:G
NM_000251.2(MSH2):c.1373T>G (p.Leu458Ter)	MSH2	L458*, L392*	not provided|Lynch syndrome	Pathogenic	Last reviewed: Sep 5, 2013	reviewed by expert panel	VCV000090640	2	47672783	2	47445644	90640	96115	rs63750521	NC_000002.12:47445643:T:G
NM_000251.2(MSH2):c.1382A>C (p.Asp461Ala)	MSH2	D461A, D395A	Lynch syndrome I|Hereditary nonpolyposis colorectal neoplasms|not provided|Hereditary cancer-predisposing syndrome	Uncertain significance	Last reviewed: Nov 24, 2020	criteria provided, multiple submitters, no conflicts	VCV000182558	2	47672792	2	47445653	182558	180010	rs730881756	NC_000002.12:47445652:A:C
NM_000251.3(MSH2):c.1384C>T (p.Gln462Ter)	MSH2	Q462*, Q396*	Hereditary nonpolyposis colorectal neoplasms|Hereditary nonpolyposis colon cancer|Lynch syndrome|Hereditary cancer-predisposing syndrome	Pathogenic/Likely pathogenic	Last reviewed: Oct 1, 2020	criteria provided, multiple submitters, no conflicts	VCV000228365	2	47672794	2	47445655	228365	228967	rs876657701	NC_000002.12:47445654:C:T
NM_000251.2(MSH2):c.1386+1G>T	MSH2		Lynch syndrome	Likely pathogenic	Last reviewed: Jun 21, 2019	reviewed by expert panel	VCV000090643	2	47672797	2	47445658	90643	96118	rs267607957	NC_000002.12:47445657:G:T
NM_000251.2(MSH2):c.1386+1G>C	MSH2		Lynch syndrome	Likely pathogenic	Last reviewed: Jun 21, 2019	reviewed by expert panel	VCV000090642	2	47672797	2	47445658	90642	96117	rs267607957	NC_000002.12:47445657:G:C
NM_000251.2(MSH2):c.1386+1G>A	MSH2		Hereditary nonpolyposis colorectal neoplasms|Lynch syndrome|Hereditary nonpolyposis colon cancer|Hereditary cancer-predisposing syndrome	Likely pathogenic	Last reviewed: Jun 21, 2019	reviewed by expert panel	VCV000090641	2	47672797	2	47445658	90641	96116	rs267607957	NC_000002.12:47445657:G:A
NM_000251.2(MSH2):c.1387-9T>A	MSH2		not provided|Hereditary nonpolyposis colorectal neoplasms|Lynch syndrome I	Pathogenic	Last reviewed: Oct 10, 2014	reviewed by expert panel	VCV000090648	2	47690161	2	47463022	90648	96123	rs587779087	NC_000002.12:47463021:T:A
NM_000251.2(MSH2):c.1387-1G>T	MSH2		Lynch syndrome	Likely pathogenic	Last reviewed: Jun 21, 2019	reviewed by expert panel	VCV000090645	2	47690169	2	47463030	90645	96120	rs267607956	NC_000002.12:47463029:G:T
NM_000251.2(MSH2):c.1390del (p.Glu464fs)	MSH2	E464fs, E398fs	Lynch syndrome	Pathogenic	Last reviewed: Sep 5, 2013	reviewed by expert panel	VCV000090655	2	47690172	2	47463033	90655	96130	rs587779088	NC_000002.12:47463032:GG:G
NM_000251.2(MSH2):c.1399G>T (p.Glu467Ter)	MSH2	E467*, E401*	not provided|Lynch syndrome|Hereditary cancer-predisposing syndrome	Pathogenic	Last reviewed: Sep 5, 2013	reviewed by expert panel	VCV000090656	2	47690182	2	47463043	90656	96131	rs587779089	NC_000002.12:47463042:G:T
NM_000251.2(MSH2):c.1401del (p.Glu467fs)	MSH2	E401fs, E467fs	Hereditary nonpolyposis colorectal neoplasms|Lynch syndrome	Pathogenic/Likely pathogenic	Last reviewed: Sep 2, 2020	criteria provided, multiple submitters, no conflicts	VCV000455489	2	47690183	2	47463044	455489	451314	rs1553365711	NC_000002.12:47463043:AA:A
NM_000251.2(MSH2):c.1405del (p.Leu469_Val470insTer)	MSH2		Lynch syndrome	Pathogenic	Last reviewed: Nov 10, 2016	criteria provided, single submitter	VCV000408538	2	47690187	2	47463048	408538	393116	rs1060502027	NC_000002.12:47463047:CC:C
NM_000251.2(MSH2):c.1404_1410del (p.Phe468fs)	MSH2	F468fs, F402fs	Hereditary nonpolyposis colorectal neoplasms|Lynch syndrome	Pathogenic	Last reviewed: Mar 26, 2016	criteria provided, single submitter	VCV000237369	2	47690187 - 47690193	2	47463048 - 47463054	237369	238843	rs878853802	NC_000002.12:47463047:CCTTGTA:
NM_000251.2(MSH2):c.1408del (p.Leu469_Val470insTer)	MSH2		Lynch syndrome|Hereditary cancer-predisposing syndrome|Hereditary nonpolyposis colorectal neoplasms	Pathogenic	Last reviewed: Sep 5, 2013	reviewed by expert panel	VCV000090657	2	47690191	2	47463052	90657	96132	rs63750384	NC_000002.12:47463051:G:
NM_000251.2(MSH2):c.1413A>C (p.Lys471Asn)	MSH2	K471N, K405N	Hereditary nonpolyposis colorectal neoplasms|Hereditary cancer-predisposing syndrome|Carcinoma of colon	Uncertain significance	Last reviewed: Mar 3, 2020	criteria provided, multiple submitters, no conflicts	VCV000186853	2	47690196	2	47463057	186853	181944	rs745874745	NC_000002.12:47463056:A:C
NM_000251.2(MSH2):c.1418C>G (p.Ser473Ter)	MSH2	S473*, S407*	Lynch syndrome	Pathogenic	Last reviewed: Sep 5, 2013	reviewed by expert panel	VCV000090659	2	47690201	2	47463062	90659	96134	rs63751403	NC_000002.12:47463061:C:G
NM_000251.2(MSH2):c.1429A>C (p.Asn477His)	MSH2	N477H, N411H	Lynch syndrome|Hereditary nonpolyposis colorectal neoplasms|Hereditary cancer-predisposing syndrome	Conflicting interpretations of pathogenicity	Last reviewed: May 20, 2020	criteria provided, conflicting interpretations	VCV000140888	2	47690212	2	47463073	140888	150602	rs587781346	NC_000002.12:47463072:A:C
NM_000251.3(MSH2):c.1433_1434dup (p.Glu480fs)	MSH2	E480fs, E414fs	Lynch syndrome	Pathogenic	Last reviewed: Sep 5, 2013	reviewed by expert panel	VCV000090663	2	47690213 - 47690214	2	47463074 - 47463075	90663	96138	rs587779091	NC_000002.12:47463074:TCTC:TCTCTC
NM_000251.2(MSH2):c.1442T>A (p.Leu481Ter)	MSH2	L481*, L415*	Hereditary nonpolyposis colorectal neoplasms|Lynch syndrome	Pathogenic	Last reviewed: Sep 15, 2020	criteria provided, single submitter	VCV000188274	2	47690225	2	47463086	188274	185981	rs786203036	NC_000002.12:47463085:T:A
NM_000251.2(MSH2):c.1444dup (p.Arg482fs)	MSH2	R416fs, R482fs	Lynch syndrome|Hereditary cancer-predisposing syndrome|Carcinoma of colon	Pathogenic	Last reviewed: Sep 5, 2013	reviewed by expert panel	VCV000090666	2	47690225 - 47690226	2	47463086 - 47463087	90666	96141	rs63750068	NC_000002.12:47463086:AA:AAA
NM_000251.2(MSH2):c.1445_1449del (p.Arg482fs)	MSH2	R416fs, R482fs	Lynch syndrome	Pathogenic	Last reviewed: Sep 5, 2013	reviewed by expert panel	VCV000090667	2	47690226 - 47690230	2	47463087 - 47463091	90667	96142	rs267607961	NC_000002.12:47463086:AAGAGAA:AA
NM_000251.2(MSH2):c.1444del (p.Arg482fs)	MSH2	R416fs, R482fs	Lynch syndrome	Pathogenic	Last reviewed: Sep 5, 2013	reviewed by expert panel	VCV000090665	2	47690226	2	47463087	90665	96140	rs63750068	NC_000002.12:47463086:AA:A
NM_000251.3(MSH2):c.1447_1448del (p.Glu483fs)	MSH2	E417fs, E483fs	Lynch syndrome|not provided	Pathogenic	Last reviewed: Sep 5, 2013	reviewed by expert panel	VCV000090669	2	47690227 - 47690228	2	47463088 - 47463089	90669	96144	rs63750161	NC_000002.12:47463087:AGAGA:AGA
NM_000251.2(MSH2):c.1444A>T (p.Arg482Ter)	MSH2	R482*, R416*	Lynch syndrome	Pathogenic	Last reviewed: Sep 5, 2013	reviewed by expert panel	VCV000090664	2	47690227	2	47463088	90664	96139	rs587779092	NC_000002.12:47463087:A:T
NM_000251.2(MSH2):c.1447G>T (p.Glu483Ter)	MSH2	E483*, E417*	not provided|Lynch syndrome|Hereditary nonpolyposis colorectal neoplasms	Pathogenic	Last reviewed: Sep 5, 2013	reviewed by expert panel	VCV000090668	2	47690230	2	47463091	90668	96143	rs63749947	NC_000002.12:47463090:G:T
NM_000251.3(MSH2):c.1457_1460del (p.Asn486fs)	MSH2	N420fs, N486fs	Carcinoma of colon|Malignant tumor of colon|Lynch syndrome|not provided|Hereditary nonpolyposis colorectal neoplasms|Lynch syndrome I|Hereditary cancer-predisposing syndrome	Pathogenic	Last reviewed: Sep 5, 2013	reviewed by expert panel	VCV000090670	2	47690235 - 47690238	2	47463096 - 47463099	90670	96145	rs1114167806	NC_000002.12:47463095:AATGAATGA:AATGA
NM_000251.2(MSH2):c.1457del (p.Asn486fs)	MSH2	N486fs, N420fs	Lynch syndrome	Pathogenic	Last reviewed: Sep 5, 2013	reviewed by expert panel	VCV000090671	2	47690239	2	47463100	90671	96146	rs63750986	NC_000002.12:47463099:AA:A
NM_000251.2(MSH2):c.1461C>G (p.Asp487Glu)	MSH2	D487E, D421E	not provided|Hereditary cancer-predisposing syndrome|Hereditary nonpolyposis colorectal neoplasms|Lynch syndrome|Lynch syndrome I	Conflicting interpretations of pathogenicity	Last reviewed: Apr 1, 2021	criteria provided, conflicting interpretations	VCV000090674	2	47690244	2	47463105	90674	96149	rs35107951	NC_000002.12:47463104:C:G
NM_000251.2(MSH2):c.1462T>G (p.Leu488Val)	MSH2	L488V, L422V	Hereditary nonpolyposis colorectal neoplasms|not provided|Hereditary cancer-predisposing syndrome|Lynch syndrome I	Conflicting interpretations of pathogenicity	Last reviewed: Oct 14, 2020	criteria provided, conflicting interpretations	VCV000140843	2	47690245	2	47463106	140843	150557	rs587781314	NC_000002.12:47463105:T:G
NM_000251.2(MSH2):c.1465G>A (p.Glu489Lys)	MSH2	E489K, E423K	Hereditary cancer-predisposing syndrome|Hereditary nonpolyposis colorectal neoplasms|Lynch syndrome I|not provided	Uncertain significance	Last reviewed: Nov 17, 2020	criteria provided, multiple submitters, no conflicts	VCV000229775	2	47690248	2	47463109	229775	232587	rs876658187	NC_000002.12:47463108:G:A
NM_000251.2(MSH2):c.1469A>G (p.Lys490Arg)	MSH2	K490R, K424R	Lynch syndrome	Uncertain significance	Last reviewed: Dec 26, 2016	criteria provided, single submitter	VCV000408491	2	47690252	2	47463113	408491	392882	rs1060502008	NC_000002.12:47463112:A:G
NM_000251.2(MSH2):c.1470_1473delinsAAA (p.Met492fs)	MSH2	M492fs, M426fs	Lynch syndrome	Pathogenic	Last reviewed: Nov 25, 2016	criteria provided, single submitter	VCV000408543	2	47690253 - 47690256	2	47463114 - 47463117	408543	392884	rs1060502029	NC_000002.12:47463113:GAAG:AAA
NM_000251.2(MSH2):c.1476_1477delinsCT (p.Met492_Gln493delinsIleTer)	MSH2		Lynch syndrome	Pathogenic	Last reviewed: Sep 5, 2013	reviewed by expert panel	VCV000090676	2	47690259 - 47690260	2	47463120 - 47463121	90676	96151	rs63750583	NC_000002.12:47463119:GC:CT
NM_000251.2(MSH2):c.1477C>T (p.Gln493Ter)	MSH2	Q493*, Q427*	not provided|Hereditary nonpolyposis colorectal neoplasms|Carcinoma of colon|Lynch syndrome|Hereditary cancer-predisposing syndrome	Pathogenic	Last reviewed: Sep 5, 2013	reviewed by expert panel	VCV000090677	2	47690260	2	47463121	90677	96152	rs63750936	NC_000002.12:47463120:C:T
NM_000251.2(MSH2):c.1487T>A (p.Leu496Ter)	MSH2	L496*, L430*	Lynch syndrome	Pathogenic	Last reviewed: Sep 5, 2013	reviewed by expert panel	VCV000090678	2	47690270	2	47463131	90678	96153	rs587779093	NC_000002.12:47463130:T:A
NM_000251.2(MSH2):c.1489A>G (p.Ile497Val)	MSH2	I497V, I431V	Hereditary nonpolyposis colorectal neoplasms|Lynch syndrome I|Hereditary cancer-predisposing syndrome|not provided	Conflicting interpretations of pathogenicity	Last reviewed: Aug 14, 2020	criteria provided, conflicting interpretations	VCV000230562	2	47690272	2	47463133	230562	232589	rs755501968	NC_000002.12:47463132:A:G
NM_000251.2(MSH2):c.1494dup (p.Ala499fs)	MSH2	A499fs, A433fs	Lynch syndrome	Pathogenic	Last reviewed: Sep 5, 2013	reviewed by expert panel	VCV000090680	2	47690276 - 47690277	2	47463137 - 47463138	90680	96155	rs63750362	NC_000002.12:47463137:T:TT
NM_000251.2(MSH2):c.1497del (p.Ala500fs)	MSH2	A500fs, A434fs	Lynch syndrome	Pathogenic	Last reviewed: Sep 5, 2013	reviewed by expert panel	VCV000090681	2	47690280	2	47463141	90681	96156	rs63749963	NC_000002.12:47463140:A:
NM_000251.2(MSH2):c.1500dup (p.Arg501fs)	MSH2	R435fs, R501fs	Breast and/or ovarian cancer|Lynch syndrome	Pathogenic	Last reviewed: Sep 5, 2013	reviewed by expert panel	VCV000090683	2	47690281 - 47690282	2	47463142 - 47463143	90683	96158	rs587779094	NC_000002.12:47463142:CC:CCC
NM_000251.2(MSH2):c.1510G>C (p.Gly504Arg)	MSH2	G504R, G438R	Lynch syndrome I|Hereditary nonpolyposis colorectal neoplasms	Uncertain significance	Last reviewed: Jun 13, 2018	reviewed by expert panel	VCV000090685	2	47690293	2	47463154	90685	96160	rs63751600	NC_000002.12:47463153:G:C
NM_000251.3(MSH2):c.1510+1G>A	MSH2		Lynch syndrome|Lynch-like syndrome|Hereditary cancer-predisposing syndrome	Likely pathogenic	Last reviewed: Jun 27, 2018	criteria provided, multiple submitters, no conflicts	VCV000428517	2	47690294	2	47463155	428517	419364	rs1114167852	NC_000002.12:47463154:G:A
NM_000251.2(MSH2):c.1510+2T>C	MSH2		Hereditary cancer-predisposing syndrome|Lynch syndrome	Pathogenic/Likely pathogenic	Last reviewed: Sep 11, 2020	criteria provided, multiple submitters, no conflicts	VCV000408532	2	47690295	2	47463156	408532	393119	rs1060502023	NC_000002.12:47463155:T:C
NM_000251.2(MSH2):c.1510+6_1510+7del	MSH2		Lynch syndrome	Uncertain significance	Last reviewed: May 29, 2016	criteria provided, single submitter	VCV000408507	2	47690299 - 47690300	2	47463160 - 47463161	408507	392742	rs1060502013	NC_000002.12:47463159:AA:
NM_000251.3(MSH2):c.1511-41G>C	MSH2		Lynch syndrome|none provided|Lynch syndrome I|not specified|Hereditary nonpolyposis colorectal neoplasms	Conflicting interpretations of pathogenicity	Last reviewed: Dec 4, 2020	criteria provided, conflicting interpretations	VCV000221162	2	47693756	2	47466617	221162	221229	rs202215396	NC_000002.12:47466616:G:C
NM_000251.3(MSH2):c.1511-13_1511-9delinsGT	MSH2		Lynch syndrome	Uncertain significance	Last reviewed: Oct 14, 2020	criteria provided, single submitter	VCV000620635	2	47693784 - 47693788	2	47466645 - 47466649	620635	611990	rs1558510749	NC_000002.12:47466644:CTTGA:GT
NM_000251.2(MSH2):c.1511-2A>G	MSH2		not provided|Hereditary cancer-predisposing syndrome|Lynch syndrome|Hereditary nonpolyposis colorectal neoplasms	Pathogenic	Last reviewed: Sep 5, 2013	reviewed by expert panel	VCV000090688	2	47693795	2	47466656	90688	96163	rs267607962	NC_000002.12:47466655:A:G
NM_000251.2(MSH2):c.1511-1G>A	MSH2		Lynch syndrome	Pathogenic/Likely pathogenic	Last reviewed: Aug 31, 2018	criteria provided, multiple submitters, no conflicts	VCV000619529	2	47693796	2	47466657	619529	610972	rs267607964	NC_000002.12:47466656:G:A
NM_000251.2(MSH2):c.1520del (p.Pro507fs)	MSH2	P441fs, P507fs	Lynch syndrome|Hereditary nonpolyposis colorectal neoplasms	Pathogenic	Last reviewed: Jun 25, 2019	criteria provided, multiple submitters, no conflicts	VCV000455503	2	47693804	2	47466665	455503	451137	rs1553366510	NC_000002.12:47466664:CCC:CC
NM_000251.2(MSH2):c.1528C>T (p.Gln510Ter)	MSH2	Q510*, Q444*	Lynch syndrome	Pathogenic	Last reviewed: Sep 5, 2013	reviewed by expert panel	VCV000090693	2	47693814	2	47466675	90693	96168	rs587779097	NC_000002.12:47466674:C:T
NM_000251.2(MSH2):c.1530G>C (p.Gln510His)	MSH2	Q510H, Q444H	Hereditary cancer-predisposing syndrome|Hereditary nonpolyposis colorectal neoplasms|not provided|Lynch syndrome I	Uncertain significance	Last reviewed: Jan 15, 2020	criteria provided, multiple submitters, no conflicts	VCV000182563	2	47693816	2	47466677	182563	180014	rs587782355	NC_000002.12:47466676:G:C
NM_000251.3(MSH2):c.1547G>A (p.Ser516Asn)	MSH2	S516N, S450N	Hereditary nonpolyposis colorectal neoplasms|Hereditary cancer-predisposing syndrome|Lynch syndrome|Lynch syndrome I	Uncertain significance	Last reviewed: Feb 20, 2020	criteria provided, multiple submitters, no conflicts	VCV000216343	2	47693833	2	47466694	216343	212193	rs373564353	NC_000002.12:47466693:G:A
NM_000251.2(MSH2):c.1547G>T (p.Ser516Ile)	MSH2	S516I, S450I	Hereditary nonpolyposis colorectal neoplasms|not provided|Hereditary cancer-predisposing syndrome|Lynch syndrome I	Uncertain significance	Last reviewed: Aug 27, 2020	criteria provided, multiple submitters, no conflicts	VCV000090694	2	47693833	2	47466694	90694	96169	rs373564353	NC_000002.12:47466693:G:T
NM_000251.2(MSH2):c.1550C>T (p.Ala517Val)	MSH2	A517V, A451V	Lynch syndrome	Uncertain significance	Last reviewed: Jun 27, 2016	criteria provided, single submitter	VCV000408471	2	47693836	2	47466697	408471	393121	rs1060501997	NC_000002.12:47466696:C:T
NM_000251.3(MSH2):c.1552_1553del (p.Gln518fs)	MSH2	Q452fs, Q518fs	not provided|Carcinoma of colon|Hereditary cancer-predisposing syndrome|Lynch syndrome|Hereditary nonpolyposis colorectal neoplasms	Pathogenic	Last reviewed: Sep 5, 2013	reviewed by expert panel	VCV000090697	2	47693836 - 47693837	2	47466697 - 47466698	90697	96172	rs63749930	NC_000002.12:47466696:CACA:CA
NM_000251.2(MSH2):c.1552C>T (p.Gln518Ter)	MSH2	Q518*, Q452*	Lynch syndrome|Hereditary nonpolyposis colorectal neoplasms|Hereditary cancer-predisposing syndrome|not provided	Pathogenic	Last reviewed: Sep 5, 2013	reviewed by expert panel	VCV000090696	2	47693838	2	47466699	90696	96171	rs63750780	NC_000002.12:47466698:C:T
NM_000251.2(MSH2):c.1560A>G (p.Gly520=)	MSH2		Lynch syndrome I|Hereditary nonpolyposis colorectal neoplasms|Malignant tumor of breast|Hereditary cancer-predisposing syndrome|not specified	Conflicting interpretations of pathogenicity	Last reviewed: Dec 8, 2020	criteria provided, conflicting interpretations	VCV000138254	2	47693846	2	47466707	138254	141957	rs63750820	NC_000002.12:47466706:A:G
NM_000251.3(MSH2):c.1563T>C (p.Tyr521=)	MSH2		Lynch syndrome I|Malignant tumor of breast|Hereditary nonpolyposis colorectal neoplasms|Lynch syndrome|Hereditary cancer-predisposing syndrome|not provided|not specified	Conflicting interpretations of pathogenicity	Last reviewed: Dec 6, 2020	criteria provided, conflicting interpretations	VCV000090698	2	47693849	2	47466710	90698	96173	rs63750330	NC_000002.12:47466709:T:C
NM_000251.2(MSH2):c.1566C>G (p.Tyr522Ter)	MSH2	Y522*, Y456*	Hereditary nonpolyposis colorectal neoplasms|Endometrial carcinoma|Lynch syndrome	Pathogenic	Last reviewed: Sep 5, 2013	reviewed by expert panel	VCV000090699	2	47693852	2	47466713	90699	96174	rs63750224	NC_000002.12:47466712:C:G
NM_000251.3(MSH2):c.1571G>A (p.Arg524His)	MSH2	R524H, R458H	Hereditary cancer-predisposing syndrome|Hereditary nonpolyposis colorectal neoplasms|not provided|Lynch syndrome	Uncertain significance	Last reviewed: Oct 12, 2020	criteria provided, multiple submitters, no conflicts	VCV000182564	2	47693857	2	47466718	182564	180015	rs63751207	NC_000002.12:47466717:G:A
NM_000251.2(MSH2):c.1571G>C (p.Arg524Pro)	MSH2	R524P, R458P	Lynch syndrome I|not provided|Lynch syndrome|Hereditary nonpolyposis colorectal neoplasms|Hereditary nonpolyposis colon cancer|Hereditary cancer-predisposing syndrome	Likely pathogenic	Last reviewed: Jun 21, 2019	reviewed by expert panel	VCV000001759	2	47693857	2	47466718	1759	16798	rs63751207	NC_000002.12:47466717:G:C
NM_000251.2(MSH2):c.1576del (p.Thr526fs)	MSH2	T526fs, T460fs	Hereditary nonpolyposis colorectal neoplasms|Lynch syndrome|not provided	Pathogenic	Last reviewed: Sep 5, 2013	reviewed by expert panel	VCV000090702	2	47693861	2	47466722	90702	96177	rs63750094	NC_000002.12:47466721:AA:A
NM_000251.2(MSH2):c.1578del (p.Cys527fs)	MSH2	C461fs, C527fs	Lynch syndrome|Hereditary cancer-predisposing syndrome	Pathogenic	Last reviewed: Sep 5, 2013	reviewed by expert panel	VCV000090703	2	47693863	2	47466724	90703	96178	rs63750738	NC_000002.12:47466723:CC:C
NM_000251.2(MSH2):c.1582A>C (p.Lys528Gln)	MSH2	K528Q, K462Q	Hereditary cancer-predisposing syndrome|Hereditary nonpolyposis colorectal neoplasms|not provided|Carcinoma of colon|Lynch syndrome I	Uncertain significance	Last reviewed: Sep 14, 2020	criteria provided, multiple submitters, no conflicts	VCV000127631	2	47693868	2	47466729	127631	133088	rs199744440	NC_000002.12:47466728:A:C
NM_000251.3(MSH2):c.1587del	MSH2	E464fs, E530fs	Lynch syndrome|not provided	Pathogenic	Last reviewed: Sep 5, 2013	reviewed by expert panel	VCV000090704	2	47693872	2	47466733	90704	96179	rs63750845	NC_000002.12:47466732:AA:A
NM_000251.2(MSH2):c.1594dup (p.Val532fs)	MSH2	V466fs, V532fs	Lynch syndrome	Pathogenic	Last reviewed: Sep 5, 2013	reviewed by expert panel	VCV000090706	2	47693879 - 47693880	2	47466740 - 47466741	90706	96181	rs63750104	NC_000002.12:47466740:G:GG
NM_000251.3(MSH2):c.1595T>C (p.Val532Ala)	MSH2	V532A, V466A	Lynch syndrome|Lynch syndrome I|Hereditary nonpolyposis colorectal neoplasms|Hereditary cancer-predisposing syndrome	Uncertain significance	Last reviewed: Nov 11, 2020	criteria provided, multiple submitters, no conflicts	VCV000408539	2	47693881	2	47466742	408539	392774	rs754778750	NC_000002.12:47466741:T:C
NM_000251.2(MSH2):c.1597C>G (p.Leu533Val)	MSH2	L533V, L467V	Hereditary nonpolyposis colorectal neoplasms|Lynch syndrome|Hereditary cancer-predisposing syndrome	Uncertain significance	Last reviewed: Oct 28, 2020	criteria provided, multiple submitters, no conflicts	VCV000186484	2	47693883	2	47466744	186484	181949	rs786202987	NC_000002.12:47466743:C:G
NM_000251.2(MSH2):c.1600C>T (p.Arg534Cys)	MSH2	R534C, R468C	Hereditary cancer-predisposing syndrome|Lynch syndrome I|Lynch syndrome|Hereditary nonpolyposis colorectal neoplasms|not provided|not specified	Uncertain significance	Last reviewed: May 22, 2021	criteria provided, multiple submitters, no conflicts	VCV000090707	2	47693886	2	47466747	90707	96182	rs63750029	NC_000002.12:47466746:C:T
NM_000251.2(MSH2):c.1601G>T (p.Arg534Leu)	MSH2	R534L, R468L	Hereditary nonpolyposis colorectal neoplasms|Lynch syndrome I|Hereditary cancer-predisposing syndrome	Uncertain significance	Last reviewed: Nov 17, 2020	criteria provided, multiple submitters, no conflicts	VCV000479787	2	47693887	2	47466748	479787	472804	rs587778523	NC_000002.12:47466747:G:T
NM_000251.2(MSH2):c.1601G>A (p.Arg534His)	MSH2	R534H, R468H	Hereditary nonpolyposis colorectal neoplasms|Hereditary cancer-predisposing syndrome|not provided|Lynch syndrome I|not specified	Uncertain significance	Last reviewed: Oct 13, 2020	criteria provided, multiple submitters, no conflicts	VCV000127632	2	47693887	2	47466748	127632	133089	rs587778523	NC_000002.12:47466747:G:A
NM_000251.2(MSH2):c.1627del (p.Asp543fs)	MSH2	D543fs, D477fs	Lynch syndrome	Pathogenic	Last reviewed: Sep 5, 2013	reviewed by expert panel	VCV000090710	2	47693913	2	47466774	90710	96185	rs63750675	NC_000002.12:47466773:G:
NM_000251.2(MSH2):c.1637dup (p.Asn547fs)	MSH2	N481fs, N547fs	Lynch syndrome	Pathogenic	Last reviewed: Jun 23, 2017	criteria provided, single submitter	VCV000517418	2	47693921 - 47693922	2	47466782 - 47466783	517418	496760	rs1553366642	NC_000002.12:47466782:AA:AAA
NM_000251.2(MSH2):c.1638_1639dup (p.Asn547fs)	MSH2	N481fs, N547fs	Lynch syndrome	Pathogenic	Last reviewed: Sep 5, 2013	reviewed by expert panel	VCV000090711	2	47693922 - 47693923	2	47466783 - 47466784	90711	96186	rs63750662	NC_000002.12:47466783:AGA:AGAGA
NM_000251.2(MSH2):c.1638G>C (p.Lys546Asn)	MSH2	K546N, K480N	Lynch syndrome|Hereditary nonpolyposis colorectal neoplasms|Hereditary breast and ovarian cancer syndrome	Uncertain significance	Last reviewed: May 1, 2019	criteria provided, multiple submitters, no conflicts	VCV000237372	2	47693924	2	47466785	237372	238846	rs372350768	NC_000002.12:47466784:G:C
NM_000251.2(MSH2):c.1640A>G (p.Asn547Ser)	MSH2	N547S, N481S	Hereditary nonpolyposis colorectal neoplasms|Lynch syndrome I|Hereditary cancer-predisposing syndrome|not specified	Uncertain significance	Last reviewed: Nov 25, 2019	criteria provided, multiple submitters, no conflicts	VCV000090713	2	47693926	2	47466787	90713	96188	rs267607967	NC_000002.12:47466786:A:G
NM_000251.2(MSH2):c.1659C>T (p.Asn553=)	MSH2		Hereditary nonpolyposis colorectal neoplasms|Lynch syndrome|Hereditary cancer-predisposing syndrome	Conflicting interpretations of pathogenicity	Last reviewed: Sep 1, 2020	criteria provided, conflicting interpretations	VCV000224576	2	47693945	2	47466806	224576	226298	rs869312796	NC_000002.12:47466805:C:T
NM_000251.2(MSH2):c.1660A>T (p.Ser554Cys)	MSH2	S554C, S488C	Lynch syndrome	Pathogenic	Last reviewed: Sep 5, 2013	reviewed by expert panel	VCV000090718	2	47693946	2	47466807	90718	96193	rs63751656	NC_000002.12:47466806:A:T
NM_000251.2(MSH2):c.1660A>G (p.Ser554Gly)	MSH2	S554G, S488G	Lynch syndrome|Hereditary cancer-predisposing syndrome|not provided	Pathogenic	Last reviewed: Jun 21, 2019	reviewed by expert panel	VCV000090717	2	47693946	2	47466807	90717	96192	rs63751656	NC_000002.12:47466806:A:G
NM_000251.2(MSH2):c.1661G>A (p.Ser554Asn)	MSH2	S554N, S488N	Lynch syndrome I|Hereditary nonpolyposis colorectal neoplasms|Hereditary cancer-predisposing syndrome	Pathogenic/Likely pathogenic	Last reviewed: Apr 2, 2020	criteria provided, multiple submitters, no conflicts	VCV000483664	2	47693947	2	47466808	483664	472825	rs63750597	NC_000002.12:47466807:G:A
NM_000251.2(MSH2):c.1661G>C (p.Ser554Thr)	MSH2	S554T, S488T	Lynch syndrome|not provided|Hereditary cancer-predisposing syndrome	Pathogenic	Last reviewed: Sep 5, 2013	reviewed by expert panel	VCV000090724	2	47693947	2	47466808	90724	96199	rs63750597	NC_000002.12:47466807:G:C
NM_000251.2(MSH2):c.1661+1G>T	MSH2		Lynch syndrome|Hereditary nonpolyposis colorectal neoplasms|Lynch syndrome I|Hereditary cancer-predisposing syndrome	Likely pathogenic	Last reviewed: Jun 21, 2019	reviewed by expert panel	VCV000090720	2	47693948	2	47466809	90720	96195	rs267607969	NC_000002.12:47466808:G:T
NM_000251.2(MSH2):c.1661+1G>A	MSH2		Lynch syndrome|Hereditary nonpolyposis colorectal neoplasms|Lynch syndrome I	Likely pathogenic	Last reviewed: Jun 21, 2019	reviewed by expert panel	VCV000090719	2	47693948	2	47466809	90719	96194	rs267607969	NC_000002.12:47466808:G:A
NM_000251.2(MSH2):c.1662-18T>C	MSH2		Lynch syndrome|Hereditary cancer-predisposing syndrome|not specified|Lynch syndrome I	Uncertain significance	Last reviewed: Oct 18, 2018	reviewed by expert panel	VCV000090726	2	47698086	2	47470947	90726	96201	rs376235435	NC_000002.12:47470946:T:C
NM_000251.2(MSH2):c.1662-12_1677del	MSH2		Lynch syndrome	Likely pathogenic	Last reviewed: Oct 26, 2016	criteria provided, single submitter	VCV000220243	2	47698092 - 47698119	2	47470953 - 47470980	220243	221233	rs864622436	NC_000002.12:47470952:TTCGATTTGCAGCAAATTGACTTCTTTA:
NM_000251.2(MSH2):c.1662-2A>G	MSH2		Hereditary nonpolyposis colorectal neoplasms|Lynch syndrome|Hereditary nonpolyposis colon cancer	Likely pathogenic	Last reviewed: Jun 21, 2019	reviewed by expert panel	VCV000090728	2	47698102	2	47470963	90728	96203	rs267607971	NC_000002.12:47470962:A:G
NM_000251.3(MSH2):c.1662-1G>A	MSH2		Mismatch repair cancer syndrome 2|Lynch-like syndrome|Hereditary nonpolyposis colorectal neoplasms|Lynch syndrome|Hereditary cancer-predisposing syndrome	Pathogenic	Last reviewed: Sep 5, 2013	reviewed by expert panel	VCV000090727	2	47698103	2	47470964	90727	96202	rs267607970	NC_000002.12:47470963:G:A
NM_000251.2(MSH2):c.1665del (p.Lys555fs)	MSH2	K489fs, K555fs	Lynch syndrome	Pathogenic	Last reviewed: Sep 5, 2013	reviewed by expert panel	VCV000090736	2	47698105	2	47470966	90736	96211	rs63751120	NC_000002.12:47470965:AAA:AA
NM_000251.2(MSH2):c.1667dup (p.Leu556fs)	MSH2	L490fs, L556fs	Lynch syndrome	Pathogenic	Last reviewed: Oct 29, 2016	criteria provided, single submitter	VCV000408462	2	47698107 - 47698108	2	47470968 - 47470969	408462	392764	rs267607694	NC_000002.12:47470968:TT:TTT
NM_000251.2(MSH2):c.1667del (p.Lys555_Leu556insTer)	MSH2		Lynch syndrome	Pathogenic	Last reviewed: Sep 5, 2013	reviewed by expert panel	VCV000090739	2	47698108	2	47470969	90739	96214	rs267607694	NC_000002.12:47470968:TT:T
NM_000251.2(MSH2):c.1667T>G (p.Leu556Trp)	MSH2	L556W, L490W	Lynch syndrome I	Likely pathogenic	Last reviewed: Mar 9, 2018	reviewed by expert panel	VCV000427602	2	47698109	2	47470970	427602	416959	rs587779101	NC_000002.12:47470969:T:G
NM_000251.2(MSH2):c.1667_1668insA (p.Thr557fs)	MSH2	T557fs, T491fs	Lynch syndrome	Pathogenic	Last reviewed: Sep 5, 2013	reviewed by expert panel	VCV000090738	2	47698109 - 47698110	2	47470970 - 47470971	90738	96213	rs1553367587	NC_000002.12:47470970::A
NM_000251.2(MSH2):c.1670C>G (p.Thr557Ser)	MSH2	T557S, T491S	Lynch syndrome I|Hereditary nonpolyposis colorectal neoplasms|Hereditary cancer-predisposing syndrome	Conflicting interpretations of pathogenicity	Last reviewed: Dec 27, 2019	criteria provided, conflicting interpretations	VCV000188382	2	47698112	2	47470973	188382	185982	rs139920308	NC_000002.12:47470972:C:G
NM_000251.2(MSH2):c.1676del (p.Ser558_Leu559insTer)	MSH2		Lynch syndrome	Pathogenic	Last reviewed: Sep 5, 2013	reviewed by expert panel	VCV000090743	2	47698116	2	47470977	90743	96218	rs63750633	NC_000002.12:47470976:TTT:TT
NM_000251.2(MSH2):c.1681G>A (p.Glu561Lys)	MSH2	E561K, E495K	Hereditary cancer-predisposing syndrome|Hereditary nonpolyposis colorectal neoplasms|Turcot syndrome|Lynch syndrome I|not provided	Uncertain significance	Last reviewed: Nov 3, 2020	criteria provided, multiple submitters, no conflicts	VCV000090745	2	47698123	2	47470984	90745	96220	rs63750328	NC_000002.12:47470983:G:A
NM_000251.2(MSH2):c.1683del (p.Glu562fs)	MSH2	E562fs, E496fs	Lynch syndrome	Pathogenic	Last reviewed: Sep 5, 2013	reviewed by expert panel	VCV000090746	2	47698124	2	47470985	90746	96221	rs63750406	NC_000002.12:47470984:AA:A
NM_000251.2(MSH2):c.1687dup (p.Tyr563fs)	MSH2	Y563fs, Y497fs	Lynch syndrome|Hereditary nonpolyposis colorectal neoplasms|Hereditary cancer-predisposing syndrome	Pathogenic	Last reviewed: Sep 5, 2013	reviewed by expert panel	VCV000090748	2	47698128 - 47698129	2	47470989 - 47470990	90748	96223	rs587779103	NC_000002.12:47470989:T:TT
NM_000251.2(MSH2):c.1696_1697del (p.Lys565_Asn566insTer)	MSH2		Lynch syndrome	Pathogenic	Last reviewed: Sep 5, 2013	reviewed by expert panel	VCV000090752	2	47698135 - 47698136	2	47470996 - 47470997	90752	96227	rs63750737	NC_000002.12:47470995:AAAAA:AAA
NM_000251.2(MSH2):c.1693A>T (p.Lys565Ter)	MSH2	K565*, K499*	Lynch syndrome	Pathogenic	Last reviewed: Sep 5, 2013	reviewed by expert panel	VCV000090751	2	47698135	2	47470996	90751	96226	rs587779104	NC_000002.12:47470995:A:T
NM_000251.2(MSH2):c.1702dup (p.Thr568fs)	MSH2	T502fs, T568fs	Lynch syndrome|Hereditary nonpolyposis colorectal neoplasms	Pathogenic	Last reviewed: Sep 5, 2013	reviewed by expert panel	VCV000090756	2	47698140 - 47698141	2	47471001 - 47471002	90756	96231	rs587779105	NC_000002.12:47471001:AAAA:AAAAA
NM_000251.2(MSH2):c.1699A>G (p.Lys567Glu)	MSH2	K567E, K501E	Lynch syndrome	Uncertain significance	Last reviewed: Jun 21, 2016	criteria provided, single submitter	VCV000408500	2	47698141	2	47471002	408500	392897	rs63751149	NC_000002.12:47471001:A:G
NM_000251.2(MSH2):c.1700_1704del (p.Lys567fs)	MSH2	K501fs, K567fs	not provided|Hereditary cancer-predisposing syndrome|Lynch syndrome	Pathogenic	Last reviewed: Sep 5, 2013	reviewed by expert panel	VCV000090755	2	47698141 - 47698145	2	47471002 - 47471006	90755	96230	rs63750474	NC_000002.12:47471001:AAAACA:A
NM_000251.2(MSH2):c.1699A>T (p.Lys567Ter)	MSH2	K567*, K501*	Lynch syndrome	Pathogenic	Last reviewed: Sep 5, 2013	reviewed by expert panel	VCV000090753	2	47698141	2	47471002	90753	96228	rs63751149	NC_000002.12:47471001:A:T
NM_000251.2(MSH2):c.1705_1706dup (p.Tyr570fs)	MSH2	Y570fs, Y504fs	Lynch syndrome	Pathogenic	Last reviewed: Sep 5, 2013	reviewed by expert panel	VCV000090757	2	47698145 - 47698146	2	47471006 - 47471007	90757	96232	rs63750393	NC_000002.12:47471006:AGA:AGAGA
NM_000251.2(MSH2):c.1705_1706del (p.Glu569fs)	MSH2	E503fs	Lynch syndrome|Hereditary nonpolyposis colorectal neoplasms|not provided|Hereditary cancer-predisposing syndrome|Lynch syndrome I	Pathogenic	Last reviewed: Sep 5, 2013	reviewed by expert panel	VCV000036569	2	47698146 - 47698147	2	47471007 - 47471008	36569	45231	rs63750393	NC_000002.12:47471006:AGA:A
NM_000251.2(MSH2):c.1705_1706insT (p.Glu569fs)	MSH2	E503fs, E569fs	Lynch syndrome	Pathogenic	Last reviewed: Sep 5, 2013	reviewed by expert panel	VCV000090758	2	47698147 - 47698148	2	47471008 - 47471009	90758	96233	rs587779106	NC_000002.12:47471008::T
NM_000251.2(MSH2):c.1706A>G (p.Glu569Gly)	MSH2	E569G, E503G	Lynch syndrome I|Hereditary nonpolyposis colorectal neoplasms|Lynch syndrome|Hereditary cancer-predisposing syndrome|not specified	Uncertain significance	Last reviewed: Jan 11, 2021	criteria provided, multiple submitters, no conflicts	VCV000183783	2	47698148	2	47471009	183783	181953	rs786201077	NC_000002.12:47471008:A:G
NM_000251.2(MSH2):c.1717del (p.Ala573fs)	MSH2	A507fs, A573fs	Lynch syndrome	Pathogenic	Last reviewed: Sep 5, 2013	reviewed by expert panel	VCV000090759	2	47698159	2	47471020	90759	96234	rs267607974	NC_000002.12:47471019:G:
NM_000251.2(MSH2):c.1720del (p.Gln574fs)	MSH2	Q574fs, Q508fs	Lynch syndrome	Pathogenic	Last reviewed: Sep 5, 2013	reviewed by expert panel	VCV000090761	2	47698160	2	47471021	90761	96236	rs63751299	NC_000002.12:47471020:CCC:CC
NM_000251.2(MSH2):c.1720C>T (p.Gln574Ter)	MSH2	Q574*, Q508*	Lynch syndrome	Pathogenic	Last reviewed: Sep 5, 2013	reviewed by expert panel	VCV000090760	2	47698162	2	47471023	90760	96235	rs63751298	NC_000002.12:47471022:C:T
NM_000251.3(MSH2):c.1724A>G (p.Asp575Gly)	MSH2	D575G, D509G	not specified|not provided|Lynch syndrome|Hereditary cancer-predisposing syndrome|Hereditary nonpolyposis colorectal neoplasms	Uncertain significance	Last reviewed: Aug 29, 2020	criteria provided, multiple submitters, no conflicts	VCV000127634	2	47698166	2	47471027	127634	133091	rs370330868	NC_000002.12:47471026:A:G
NM_000251.2(MSH2):c.1726G>C (p.Ala576Pro)	MSH2	A576P, A510P	Lynch syndrome|Hereditary nonpolyposis colorectal neoplasms	Uncertain significance	Last reviewed: Jun 17, 2015	criteria provided, single submitter	VCV000090762	2	47698168	2	47471029	90762	96237	rs587779107	NC_000002.12:47471028:G:C
NM_000251.2(MSH2):c.1738G>T (p.Glu580Ter)	MSH2	E580*, E514*	Hereditary cancer-predisposing syndrome|Neoplasm of ovary|Lynch-like syndrome|not provided|Hereditary nonpolyposis colorectal neoplasms|Lynch syndrome	Pathogenic	Last reviewed: Sep 5, 2013	reviewed by expert panel	VCV000090763	2	47698180	2	47471041	90763	96238	rs63751411	NC_000002.12:47471040:G:T
NM_000251.2(MSH2):c.1748A>T (p.Asn583Ile)	MSH2	N583I, N517I	Hereditary nonpolyposis colorectal neoplasms|Lynch syndrome I|none provided|Hereditary cancer-predisposing syndrome|Lynch syndrome	Uncertain significance	Last reviewed: Aug 10, 2020	criteria provided, multiple submitters, no conflicts	VCV000229675	2	47698190	2	47471051	229675	232597	rs201118107	NC_000002.12:47471050:A:T
NM_000251.2(MSH2):c.1748A>G (p.Asn583Ser)	MSH2	N583S, N517S	Hereditary nonpolyposis colorectal neoplasms|Lynch syndrome I|Muir-Torr├⌐ syndrome|Turcot syndrome|Hereditary cancer-predisposing syndrome|Colorectal cancer, non-polyposis|Malignant tumor of breast|not provided|Lynch syndrome	Conflicting interpretations of pathogenicity	Last reviewed: Dec 1, 2020	criteria provided, conflicting interpretations	VCV000041645	2	47698190	2	47471051	41645	50084	rs201118107	NC_000002.12:47471050:A:G
NM_000251.2(MSH2):c.1754C>T (p.Ser585Phe)	MSH2	S585F, S519F	Hereditary nonpolyposis colorectal neoplasms|Muir-Torr├⌐ syndrome	Uncertain significance	Last reviewed: Nov 3, 2018	criteria provided, multiple submitters, no conflicts	VCV000576789	2	47698196	2	47471057	576789	561633	rs1280971849	NC_000002.12:47471056:C:T
NM_000251.2(MSH2):c.1759G>C (p.Gly587Arg)	MSH2	G587R, G521R	Lynch syndrome|Hereditary nonpolyposis colorectal neoplasms	Pathogenic	Last reviewed: Sep 5, 2013	reviewed by expert panel	VCV000090771	2	47698201	2	47471062	90771	96246	rs63751140	NC_000002.12:47471061:G:C
NM_000251.2(MSH2):c.1759+1G>T	MSH2		Hereditary nonpolyposis colorectal neoplasms|Lynch syndrome	Pathogenic/Likely pathogenic	Last reviewed: May 1, 2018	criteria provided, multiple submitters, no conflicts	VCV000566832	2	47698202	2	47471063	566832	561641	rs587779108	NC_000002.12:47471062:G:T
NM_000251.2(MSH2):c.1759+1G>C	MSH2		Lynch syndrome	Likely pathogenic	Last reviewed: Nov 20, 2016	criteria provided, single submitter	VCV000408476	2	47698202	2	47471063	408476	392765	rs587779108	NC_000002.12:47471062:G:C
NM_000251.2(MSH2):c.1759+1G>A	MSH2		Hereditary nonpolyposis colorectal neoplasms|Lynch syndrome|Hereditary cancer-predisposing syndrome|not provided|Hereditary nonpolyposis colon cancer	Likely pathogenic	Last reviewed: Jun 21, 2019	reviewed by expert panel	VCV000090766	2	47698202	2	47471063	90766	96241	rs587779108	NC_000002.12:47471062:G:A
NM_000251.2(MSH2):c.1759+2T>C	MSH2		Lynch syndrome|Hereditary cancer-predisposing syndrome|Hereditary nonpolyposis colorectal neoplasms	Likely pathogenic	Last reviewed: Jun 21, 2019	reviewed by expert panel	VCV000090768	2	47698203	2	47471064	90768	96243	rs267607976	NC_000002.12:47471063:T:C
NM_000251.2(MSH2):c.1759+2T>A	MSH2		Hereditary cancer-predisposing syndrome|Hereditary nonpolyposis colorectal neoplasms|Lynch syndrome	Pathogenic	Last reviewed: Sep 5, 2013	reviewed by expert panel	VCV000090767	2	47698203	2	47471064	90767	96242	rs267607976	NC_000002.12:47471063:T:A
NM_000251.2(MSH2):c.1759+3A>T	MSH2		Hereditary nonpolyposis colorectal neoplasms|Lynch syndrome	Uncertain significance	Last reviewed: Apr 9, 2015	criteria provided, single submitter	VCV000216320	2	47698204	2	47471065	216320	212195	rs863224630	NC_000002.12:47471064:A:T
NM_000251.3(MSH2):c.1760del (p.Gly587Alafs)	MSH2		Lynch syndrome	Pathogenic	Last reviewed: Sep 5, 2013	reviewed by expert panel	VCV000090779	2	47702164	2	47475024	90779	96254	rs63750103	NC_000002.12:47475023:GG:G
NM_000251.2(MSH2):c.1760-1G>A	MSH2		Hereditary nonpolyposis colorectal neoplasms|Lynch syndrome|Hereditary cancer-predisposing syndrome|not provided	Likely pathogenic	Last reviewed: Jun 21, 2019	reviewed by expert panel	VCV000090773	2	47702163	2	47475024	90773	96248	rs587779110	NC_000002.12:47475023:G:A
NM_000251.3(MSH2):c.1764T>G	MSH2	Y588*, Y522*	Lynch syndrome|Lynch-like syndrome	Pathogenic	Last reviewed: Sep 5, 2013	reviewed by expert panel	VCV000090780	2	47702168	2	47475029	90780	96255	rs63750844	NC_000002.12:47475028:T:G
NM_000251.2(MSH2):c.1771_1772insA (p.Pro591fs)	MSH2	P525fs, P591fs	Hereditary cancer-predisposing syndrome|Lynch syndrome|Hereditary nonpolyposis colorectal neoplasms	Pathogenic	Last reviewed: Sep 5, 2013	reviewed by expert panel	VCV000090781	2	47702175 - 47702176	2	47475036 - 47475037	90781	96256	rs267607977	NC_000002.12:47475036::A
NM_000251.3(MSH2):c.1774A>G (p.Met592Val)	MSH2	M592V, M526V	Hereditary nonpolyposis colorectal neoplasms|not provided|Lynch syndrome I|Malignant tumor of breast|not specified|Hereditary cancer-predisposing syndrome	Conflicting interpretations of pathogenicity	Last reviewed: Apr 28, 2021	criteria provided, conflicting interpretations	VCV000090782	2	47702178	2	47475039	90782	96257	rs371614039	NC_000002.12:47475038:A:G
NM_000251.2(MSH2):c.1779_1782del (p.Gln593fs)	MSH2	Q527fs, Q593fs	Lynch syndrome	Pathogenic	Last reviewed: Sep 5, 2013	reviewed by expert panel	VCV000090784	2	47702181 - 47702184	2	47475042 - 47475045	90784	96259	rs63750113	NC_000002.12:47475041:CAGACA:CA
NM_000251.2(MSH2):c.1777C>T (p.Gln593Ter)	MSH2	Q593*, Q527*	Lynch syndrome|Lynch-like syndrome|Hereditary nonpolyposis colorectal neoplasms|not provided	Pathogenic	Last reviewed: Sep 5, 2013	reviewed by expert panel	VCV000090783	2	47702181	2	47475042	90783	96258	rs63750200	NC_000002.12:47475041:C:T
NM_000251.2(MSH2):c.1781C>T (p.Thr594Ile)	MSH2	T594I, T528I	Hereditary nonpolyposis colorectal neoplasms|Lynch syndrome I|Hereditary cancer-predisposing syndrome	Uncertain significance	Last reviewed: Jul 13, 2020	criteria provided, multiple submitters, no conflicts	VCV000455523	2	47702185	2	47475046	455523	451369	rs1553368510	NC_000002.12:47475045:C:T
NM_000251.2(MSH2):c.1781_1782insCT (p.Leu595fs)	MSH2	L529fs, L595fs	Lynch syndrome	Pathogenic	Last reviewed: Sep 5, 2013	reviewed by expert panel	VCV000090785	2	47702185 - 47702186	2	47475046 - 47475047	90785	96260	rs267607691	NC_000002.12:47475046::CT
NM_000251.2(MSH2):c.1784T>G (p.Leu595Arg)	MSH2	L595R, L529R	Hereditary nonpolyposis colorectal neoplasms|Lynch syndrome I|Hereditary cancer-predisposing syndrome	Pathogenic/Likely pathogenic	Last reviewed: Jul 24, 2019	criteria provided, multiple submitters, no conflicts	VCV000184645	2	47702188	2	47475049	184645	181959	rs786201590	NC_000002.12:47475048:T:G
NM_000251.2(MSH2):c.1787dup (p.Asn596fs)	MSH2	N596fs, N530fs	Hereditary cancer-predisposing syndrome|Lynch syndrome	Pathogenic	Last reviewed: Sep 5, 2013	reviewed by expert panel	VCV000090787	2	47702189 - 47702190	2	47475050 - 47475051	90787	96262	rs587779111	NC_000002.12:47475050:AA:AAA
NM_000251.3(MSH2):c.1786_1788del (p.Asn596del)	MSH2	N596del, N530del	Hereditary nonpolyposis colorectal neoplasms|not provided|Lynch syndrome|Hereditary cancer-predisposing syndrome|Lynch syndrome I|Carcinoma of colon	Pathogenic	Last reviewed: Sep 5, 2013	reviewed by expert panel	VCV000001757	2	47702190 - 47702192	2	47475051 - 47475053	1757	16796	rs63749831	NC_000002.12:47475050:AAT:
NM_000251.3(MSH2):c.1787A>G (p.Asn596Ser)	MSH2	N596S, N530S	Hereditary nonpolyposis colorectal neoplasms|Lynch syndrome I|Muir-Torr├⌐ syndrome|Turcot syndrome|Hereditary cancer-predisposing syndrome|not provided|not specified|Colorectal cancer, non-polyposis|Lynch syndrome I|Lynch syndrome	Conflicting interpretations of pathogenicity	Last reviewed: Dec 6, 2020	criteria provided, conflicting interpretations	VCV000041646	2	47702191	2	47475052	41646	50085	rs41295288	NC_000002.12:47475051:A:G
NM_000251.2(MSH2):c.1788_1789del (p.Asn596fs)	MSH2	N596fs, N530fs	Lynch syndrome	Pathogenic	Last reviewed: Sep 5, 2013	reviewed by expert panel	VCV000090788	2	47702192 - 47702193	2	47475053 - 47475054	90788	96263	rs63750495	NC_000002.12:47475052:TG:
NM_000251.3(MSH2):c.1790A>C (p.Asp597Ala)	MSH2	D597A, D531A	Lynch syndrome I|Hereditary nonpolyposis colorectal neoplasms|Lynch syndrome|not specified|not provided|Hereditary cancer-predisposing syndrome	Uncertain significance	Last reviewed: Jan 27, 2021	criteria provided, multiple submitters, no conflicts	VCV000183758	2	47702194	2	47475055	183758	181960	rs548407418	NC_000002.12:47475054:A:C
NM_000251.2(MSH2):c.1796T>C (p.Leu599Ser)	MSH2	L599S, L533S	Hereditary cancer-predisposing syndrome|not provided|Hereditary nonpolyposis colorectal neoplasms|Lynch syndrome|Lynch syndrome I	Uncertain significance	Last reviewed: Nov 1, 2020	criteria provided, multiple submitters, no conflicts	VCV000224577	2	47702200	2	47475061	224577	226299	rs747504492	NC_000002.12:47475060:T:C
NM_000251.2(MSH2):c.1801_1805del (p.Gln601fs)	MSH2	Q601fs, Q535fs	Hereditary nonpolyposis colorectal neoplasms|Lynch syndrome I	Pathogenic	Last reviewed: May 28, 2019	criteria provided, multiple submitters, no conflicts	VCV000656413	2	47702201 - 47702205	2	47475062 - 47475066	656413	630144	rs1573566488	NC_000002.12:47475061:AGCTCAGCT:AGCT
NM_000251.2(MSH2):c.1801C>T (p.Gln601Ter)	MSH2	Q601*, Q535*	not provided|Hereditary nonpolyposis colorectal neoplasms|Lynch syndrome|Muir-Torr├⌐ syndrome|Hereditary cancer-predisposing syndrome	Pathogenic	Last reviewed: Sep 5, 2013	reviewed by expert panel	VCV000001758	2	47702205	2	47475066	1758	16797	rs63750047	NC_000002.12:47475065:C:T
NM_000251.2(MSH2):c.1802A>G (p.Gln601Arg)	MSH2	Q601R, Q535R	Muir-Torr├⌐ syndrome|Turcot syndrome|Lynch syndrome I|Hereditary cancer-predisposing syndrome|Hereditary nonpolyposis colorectal neoplasms	Uncertain significance	Last reviewed: Aug 14, 2020	criteria provided, multiple submitters, no conflicts	VCV000219605	2	47702206	2	47475067	219605	221236	rs779447213	NC_000002.12:47475066:A:G
NM_000251.2(MSH2):c.1803G>C (p.Gln601His)	MSH2	Q601H, Q535H	Hereditary cancer-predisposing syndrome|Hereditary nonpolyposis colorectal neoplasms|Lynch syndrome	Uncertain significance	Last reviewed: Oct 4, 2019	criteria provided, multiple submitters, no conflicts	VCV000491787	2	47702207	2	47475068	491787	483382	rs1553368556	NC_000002.12:47475067:G:C
NM_000251.2(MSH2):c.1804C>G (p.Leu602Val)	MSH2	L602V, L536V	Hereditary nonpolyposis colorectal neoplasms|Hereditary cancer-predisposing syndrome|Lynch syndrome I|not provided|Malignant tumor of breast	Uncertain significance	Last reviewed: Oct 28, 2020	criteria provided, multiple submitters, no conflicts	VCV000219668	2	47702208	2	47475069	219668	221237	rs748797209	NC_000002.12:47475068:C:G
NM_000251.2(MSH2):c.1805T>C (p.Leu602Pro)	MSH2	L602P, L536P	Hereditary nonpolyposis colorectal neoplasms|Hereditary cancer-predisposing syndrome|Carcinoma of colon|not specified	Uncertain significance	Last reviewed: Mar 4, 2021	criteria provided, multiple submitters, no conflicts	VCV000433889	2	47702209	2	47475070	433889	427152	rs1553368561	NC_000002.12:47475069:T:C
NM_000251.2(MSH2):c.1807G>A (p.Asp603Asn)	MSH2	D603N, D537N	Hereditary cancer-predisposing syndrome|Hereditary nonpolyposis colon cancer|Carcinoma of colon|Lynch syndrome	Uncertain significance	Last reviewed: Mar 9, 2018	reviewed by expert panel	VCV000090790	2	47702211	2	47475072	90790	96265	rs63750657	NC_000002.12:47475071:G:A
NM_000251.2(MSH2):c.1808A>G (p.Asp603Gly)	MSH2	D603G, D537G	Lynch syndrome	Likely pathogenic	Last reviewed: Jun 21, 2019	reviewed by expert panel	VCV000090791	2	47702212	2	47475073	90791	96266	rs267607985	NC_000002.12:47475072:A:G
NM_000251.2(MSH2):c.1809del (p.Asp603fs)	MSH2	D537fs, D603fs	Lynch syndrome	Pathogenic	Last reviewed: Sep 5, 2013	reviewed by expert panel	VCV000090792	2	47702213	2	47475074	90792	96267	rs63751129	NC_000002.12:47475073:T:
NM_000251.2(MSH2):c.1813G>C (p.Val605Leu)	MSH2	V605L, V539L	Hereditary cancer-predisposing syndrome|Lynch syndrome|Hereditary nonpolyposis colorectal neoplasms	Uncertain significance	Last reviewed: Mar 24, 2020	criteria provided, multiple submitters, no conflicts	VCV000237375	2	47702217	2	47475078	237375	238849	rs730881777	NC_000002.12:47475077:G:C
NM_000251.2(MSH2):c.1813G>T (p.Val605Phe)	MSH2	V605F, V539F	Hereditary cancer-predisposing syndrome|not provided|Hereditary nonpolyposis colorectal neoplasms|Lynch syndrome I	Uncertain significance	Last reviewed: May 3, 2020	criteria provided, multiple submitters, no conflicts	VCV000216344	2	47702217	2	47475078	216344	212196	rs730881777	NC_000002.12:47475077:G:T
NM_000251.3(MSH2):c.1813G>A (p.Val605Ile)	MSH2	V605I, V539I	Hereditary nonpolyposis colorectal neoplasms|Hereditary cancer-predisposing syndrome|Lynch syndrome|not provided|Lynch syndrome I	Uncertain significance	Last reviewed: Sep 20, 2020	criteria provided, multiple submitters, no conflicts	VCV000182596	2	47702217	2	47475078	182596	180017	rs730881777	NC_000002.12:47475077:G:A
NM_000251.2(MSH2):c.1817T>C (p.Val606Ala)	MSH2	V606A, V540A	Hereditary nonpolyposis colorectal neoplasms|Hereditary cancer-predisposing syndrome|Lynch syndrome I	Uncertain significance	Last reviewed: Jan 11, 2020	criteria provided, multiple submitters, no conflicts	VCV000220582	2	47702221	2	47475082	220582	221238	rs376044376	NC_000002.12:47475081:T:C
NM_000251.2(MSH2):c.1818_1877del (p.Ser607_Glu626del)	MSH2		Lynch syndrome|Hereditary cancer-predisposing syndrome	Uncertain significance	Last reviewed: Feb 2, 2021	criteria provided, multiple submitters, no conflicts	VCV000408533	2	47702222 - 47702281	2	47475083 - 47475142	408533	392777	rs1553368576
NM_000251.2(MSH2):c.1825G>C (p.Ala609Pro)	MSH2	A609P, A543P	Carcinoma of colon|Hereditary nonpolyposis colorectal neoplasms	Uncertain significance	Last reviewed: Dec 6, 2019	criteria provided, single submitter	VCV000433890	2	47702229	2	47475090	433890	427153	rs150980616	NC_000002.12:47475089:G:C
NM_000251.2(MSH2):c.1825G>T (p.Ala609Ser)	MSH2	A609S, A543S	Hereditary nonpolyposis colorectal neoplasms|Lynch syndrome I|Muir-Torr├⌐ syndrome|Turcot syndrome|Hereditary cancer-predisposing syndrome	Uncertain significance	Last reviewed: Sep 17, 2020	criteria provided, multiple submitters, no conflicts	VCV000230023	2	47702229	2	47475090	230023	232602	rs150980616	NC_000002.12:47475089:G:T
NM_000251.2(MSH2):c.1827del (p.His610fs)	MSH2	H544fs, H610fs	Lynch syndrome|Hereditary nonpolyposis colorectal neoplasms|Hereditary cancer-predisposing syndrome	Pathogenic	Last reviewed: Sep 5, 2013	reviewed by expert panel	VCV000090796	2	47702231	2	47475092	90796	96271	rs587779112	NC_000002.12:47475091:T:
NM_000251.2(MSH2):c.1828C>A (p.His610Asn)	MSH2	H610N, H544N	Hereditary nonpolyposis colorectal neoplasms|Hereditary cancer-predisposing syndrome|Lynch syndrome I|not provided	Uncertain significance	Last reviewed: Dec 10, 2020	criteria provided, multiple submitters, no conflicts	VCV000090797	2	47702232	2	47475093	90797	96272	rs267607980	NC_000002.12:47475092:C:A
NM_000251.2(MSH2):c.1831G>A (p.Val611Met)	MSH2	V611M, V545M	not provided|Hereditary nonpolyposis colorectal neoplasms|Lynch syndrome I|Hereditary cancer-predisposing syndrome	Uncertain significance	Last reviewed: Feb 17, 2021	criteria provided, multiple submitters, no conflicts	VCV000237376	2	47702235	2	47475096	237376	238850	rs369385048	NC_000002.12:47475095:G:A
NM_000251.2(MSH2):c.1832T>A (p.Val611Glu)	MSH2	V611E, V545E	Lynch syndrome	Likely pathogenic	Last reviewed: Feb 7, 2018	criteria provided, single submitter	VCV000549765	2	47702236	2	47475097	549765	540528	rs1553368590	NC_000002.12:47475096:T:A
NM_000251.2(MSH2):c.1838dup (p.Asn613fs)	MSH2	N547fs, N613fs	Hereditary nonpolyposis colorectal neoplasms|Lynch syndrome|Hereditary cancer-predisposing syndrome	Pathogenic/Likely pathogenic	Last reviewed: Mar 12, 2020	criteria provided, multiple submitters, no conflicts	VCV000428465	2	47702239 - 47702240	2	47475100 - 47475101	428465	419379	rs1114167815	NC_000002.12:47475100:AAA:AAAA
NM_000251.2(MSH2):c.1835C>G (p.Ser612Ter)	MSH2	S612*, S546*	Hereditary cancer-predisposing syndrome|Carcinoma of colon|Hereditary nonpolyposis colorectal neoplasms|not provided|Lynch syndrome	Pathogenic	Last reviewed: Sep 5, 2013	reviewed by expert panel	VCV000090799	2	47702239	2	47475100	90799	96274	rs63750493	NC_000002.12:47475099:C:G
NM_000251.2(MSH2):c.1846C>T (p.Pro616Ser)	MSH2	P616S, P550S	Hereditary cancer-predisposing syndrome|Hereditary breast and ovarian cancer syndrome|Hereditary nonpolyposis colorectal neoplasms	Uncertain significance	Last reviewed: Aug 20, 2020	criteria provided, multiple submitters, no conflicts	VCV000142665	2	47702250	2	47475111	142665	152379	rs587782627	NC_000002.12:47475110:C:T
NM_000251.3(MSH2):c.1847C>G (p.Pro616Arg)	MSH2	P616R, P550R	Hereditary cancer-predisposing syndrome|not provided|Lynch syndrome|Lynch syndrome I|Carcinoma of colon|not specified|Hereditary nonpolyposis colorectal neoplasms	Conflicting interpretations of pathogenicity	Last reviewed: Dec 7, 2020	criteria provided, conflicting interpretations	VCV000127636	2	47702251	2	47475112	127636	133093	rs587779965	NC_000002.12:47475111:C:G
NM_000251.2(MSH2):c.1853del (p.Pro618fs)	MSH2	P618fs, P552fs	Lynch syndrome|Breast and/or ovarian cancer|not provided	Pathogenic	Last reviewed: Sep 5, 2013	reviewed by expert panel	VCV000090800	2	47702256	2	47475117	90800	96275	rs267607984	NC_000002.12:47475116:CC:C
NM_000251.2(MSH2):c.1858_1859dup (p.Arg621fs)	MSH2	R555fs, R621fs	Lynch syndrome	Pathogenic	Last reviewed: Sep 5, 2013	reviewed by expert panel	VCV000090803	2	47702260 - 47702261	2	47475121 - 47475122	90803	96278	rs63750806	NC_000002.12:47475121:TGT:TGTGT
NM_000251.2(MSH2):c.1857T>G (p.Tyr619Ter)	MSH2	Y619*, Y553*	Lynch syndrome|Hereditary nonpolyposis colorectal neoplasms	Pathogenic	Last reviewed: Sep 5, 2013	reviewed by expert panel	VCV000090802	2	47702261	2	47475122	90802	96277	rs63750312	NC_000002.12:47475121:T:G
NM_000251.2(MSH2):c.1861C>T (p.Arg621Ter)	MSH2	R621*, R555*	Lynch syndrome I|Turcot syndrome|Muir-Torr├⌐ syndrome|Hereditary nonpolyposis colon cancer|Hereditary cancer-predisposing syndrome|Lynch-like syndrome|Hereditary nonpolyposis colorectal neoplasms|not provided|Lynch syndrome I|Lynch syndrome	Pathogenic	Last reviewed: Sep 5, 2013	reviewed by expert panel	VCV000090804	2	47702265	2	47475126	90804	96279	rs63750508	NC_000002.12:47475125:C:T
NM_000251.2(MSH2):c.1862G>A (p.Arg621Gln)	MSH2	R621Q, R555Q	Hereditary nonpolyposis colorectal neoplasms|Lynch syndrome|Hereditary cancer-predisposing syndrome|Lynch syndrome I	Uncertain significance	Last reviewed: Jun 17, 2020	criteria provided, multiple submitters, no conflicts	VCV000455528	2	47702266	2	47475127	455528	451338	rs759263820	NC_000002.12:47475126:G:A
NM_000251.2(MSH2):c.1865C>T (p.Pro622Leu)	MSH2	P622L, P556L	Hereditary nonpolyposis colorectal neoplasms|Hereditary cancer-predisposing syndrome|Lynch syndrome I|Lynch syndrome	Pathogenic	Last reviewed: Sep 5, 2013	reviewed by expert panel	VCV000001753	2	47702269	2	47475130	1753	16792	rs28929483	NC_000002.12:47475129:C:T
NM_000251.2(MSH2):c.1884A>T (p.Gly628=)	MSH2		Hereditary cancer-predisposing syndrome|Hereditary nonpolyposis colorectal neoplasms|Lynch syndrome I	Conflicting interpretations of pathogenicity	Last reviewed: Oct 9, 2018	criteria provided, conflicting interpretations	VCV000186060	2	47702288	2	47475149	186060	181967	rs786202663	NC_000002.12:47475148:A:T
NM_000251.2(MSH2):c.1885C>T (p.Gln629Ter)	MSH2	Q629*, Q563*	Hereditary cancer-predisposing syndrome|Lynch syndrome|Hereditary nonpolyposis colorectal neoplasms	Pathogenic	Last reviewed: Sep 5, 2013	reviewed by expert panel	VCV000090811	2	47702289	2	47475150	90811	96286	rs63750203	NC_000002.12:47475149:C:T
NM_000251.2(MSH2):c.1889_1892del (p.Gly630fs)	MSH2	G564fs, G630fs	Hereditary nonpolyposis colorectal neoplasms|Hereditary cancer-predisposing syndrome|Lynch syndrome	Pathogenic	Last reviewed: Sep 5, 2013	reviewed by expert panel	VCV000090813	2	47702290 - 47702293	2	47475151 - 47475154	90813	96288	rs63750960	NC_000002.12:47475150:AAGGAAG:AAG
NM_000251.2(MSH2):c.1897dup (p.Ile633fs)	MSH2	I567fs, I633fs	Lynch syndrome	Pathogenic	Last reviewed: Sep 5, 2013	reviewed by expert panel	VCV000090814	2	47702300 - 47702301	2	47475161 - 47475162	90814	96289	rs587779114	NC_000002.12:47475161:A:AA
NM_000251.2(MSH2):c.1897A>G (p.Ile633Val)	MSH2	I633V, I567V	Hereditary nonpolyposis colorectal neoplasms|Hereditary cancer-predisposing syndrome|not provided|Lynch syndrome I	Uncertain significance	Last reviewed: Oct 21, 2020	criteria provided, multiple submitters, no conflicts	VCV000183977	2	47702301	2	47475162	183977	181968	rs771695599	NC_000002.12:47475161:A:G
NM_000251.2(MSH2):c.1901T>G (p.Leu634Ter)	MSH2	L634*, L568*	Hereditary cancer-predisposing syndrome|Carcinoma of colon	Pathogenic	Last reviewed: Jun 4, 2019	criteria provided, single submitter	VCV000428455	2	47702305	2	47475166	428455	419385	rs1114167811	NC_000002.12:47475165:T:G
NM_000251.2(MSH2):c.1906G>C (p.Ala636Pro)	MSH2	A636P, A570P	Lynch syndrome I|Hereditary nonpolyposis colorectal neoplasms|Lynch syndrome|Carcinoma of colon|not provided|Hereditary cancer-predisposing syndrome|Turcot syndrome|Lynch syndrome I|Muir-Torr├⌐ syndrome	Pathogenic	Last reviewed: Sep 5, 2013	reviewed by expert panel	VCV000001764	2	47702310	2	47475171	1764	16803	rs63750875	NC_000002.12:47475170:G:C
NM_000251.2(MSH2):c.1911del (p.Arg638fs)	MSH2	R572fs, R638fs	Hereditary cancer-predisposing syndrome|Lynch syndrome|not provided|Hereditary nonpolyposis colorectal neoplasms	Pathogenic	Last reviewed: Sep 5, 2013	reviewed by expert panel	VCV000090816	2	47702314	2	47475175	90816	96291	rs63750893	NC_000002.12:47475174:CC:C
NM_000251.2(MSH2):c.1915C>T (p.His639Tyr)	MSH2	H639Y, H573Y	not provided|Hereditary nonpolyposis colorectal neoplasms|Lynch syndrome|Hereditary cancer-predisposing syndrome|Lynch syndrome I	Pathogenic	Last reviewed: Sep 5, 2013	reviewed by expert panel	VCV000001756	2	47702319	2	47475180	1756	16795	rs28929484	NC_000002.12:47475179:C:T
NM_000251.3(MSH2):c.1924_1925del (p.Cys641_Val642insTer)	MSH2		Lynch syndrome	Pathogenic	Last reviewed: Sep 5, 2013	reviewed by expert panel	VCV000090821	2	47702325 - 47702326	2	47475186 - 47475187	90821	96296	rs587779117	NC_000002.12:47475185:TGTGT:TGT
NM_000251.2(MSH2):c.1927G>A (p.Glu643Lys)	MSH2	E643K, E577K	Ovarian cancer|Muir-Torr├⌐ syndrome|Turcot syndrome|Lynch syndrome I|Hereditary nonpolyposis colorectal neoplasms|not provided|Hereditary cancer-predisposing syndrome	Uncertain significance	Last reviewed: Oct 16, 2020	criteria provided, multiple submitters, no conflicts	VCV000161299	2	47702331	2	47475192	161299	171076	rs374840361	NC_000002.12:47475191:G:A
NM_000251.2(MSH2):c.1933C>G (p.Gln645Glu)	MSH2	Q645E, Q579E	Hereditary nonpolyposis colorectal neoplasms|Hereditary cancer-predisposing syndrome|Lynch syndrome I|not provided	Uncertain significance	Last reviewed: Feb 14, 2021	criteria provided, multiple submitters, no conflicts	VCV000090822	2	47702337	2	47475198	90822	96297	rs267607982	NC_000002.12:47475197:C:G
NM_000251.2(MSH2):c.1937A>G (p.Asp646Gly)	MSH2	D646G, D580G	Carcinoma of colon|Hereditary nonpolyposis colorectal neoplasms|Hereditary cancer-predisposing syndrome|not specified	Uncertain significance	Last reviewed: Jan 17, 2019	criteria provided, multiple submitters, no conflicts	VCV000433892	2	47702341	2	47475202	433892	427155	rs41295290	NC_000002.12:47475201:A:G
NM_000251.2(MSH2):c.1955C>A (p.Pro652His)	MSH2	P652H, P586H	Lynch syndrome	Likely pathogenic	Last reviewed: Jun 21, 2019	reviewed by expert panel	VCV000090823	2	47702359	2	47475220	90823	96298	rs267607983	NC_000002.12:47475219:C:A
NM_000251.2(MSH2):c.1963_1964del (p.Val655fs)	MSH2	V655fs, V589fs	Lynch syndrome|Hereditary nonpolyposis colorectal neoplasms	Pathogenic	Last reviewed: Aug 20, 2020	criteria provided, single submitter	VCV000219499	2	47702367 - 47702368	2	47475228 - 47475229	219499	221240	rs864622121	NC_000002.12:47475227:GT:
NM_000251.2(MSH2):c.1963G>A (p.Val655Ile)	MSH2	V655I, V589I	not provided|not specified|Lynch syndrome|Lynch syndrome I|Hereditary cancer-predisposing syndrome|Hereditary nonpolyposis colorectal neoplasms	Uncertain significance	Last reviewed: Jun 13, 2018	reviewed by expert panel	VCV000127637	2	47702367	2	47475228	127637	133094	rs549467183	NC_000002.12:47475227:G:A
NM_000251.2(MSH2):c.1967_1970dup (p.Phe657fs)	MSH2	F591fs, F657fs	Lynch syndrome	Pathogenic	Last reviewed: Sep 5, 2013	reviewed by expert panel	VCV000090824	2	47702369 - 47702370	2	47475230 - 47475231	90824	96299	rs587779118	NC_000002.12:47475230:TACTT:TACTTACTT
NM_000251.3(MSH2):c.1967A>G (p.Tyr656Cys)	MSH2	Y656C, Y590C	Hereditary nonpolyposis colorectal neoplasms|Hereditary cancer-predisposing syndrome|not provided|Lynch syndrome	Uncertain significance	Last reviewed: Jun 28, 2020	criteria provided, multiple submitters, no conflicts	VCV000232107	2	47702371	2	47475232	232107	232611	rs185356145	NC_000002.12:47475231:A:G
NM_000251.2(MSH2):c.1968C>G (p.Tyr656Ter)	MSH2	Y656*, Y590*	Hereditary cancer-predisposing syndrome|Lynch syndrome|Hereditary nonpolyposis colorectal neoplasms	Pathogenic	Last reviewed: Sep 5, 2013	reviewed by expert panel	VCV000090825	2	47702372	2	47475233	90825	96300	rs63751317	NC_000002.12:47475232:C:G
NM_000251.2(MSH2):c.1979A>G (p.Asp660Gly)	MSH2	D660G, D594G	Hereditary nonpolyposis colorectal neoplasms|Hereditary cancer-predisposing syndrome|Lynch syndrome	Likely pathogenic	Last reviewed: Jun 21, 2019	reviewed by expert panel	VCV000427603	2	47702383	2	47475244	427603	416961	rs1085308057	NC_000002.12:47475243:A:G
NM_000251.2(MSH2):c.1980_1981del (p.Asp660fs)	MSH2	D660fs, D594fs	Lynch syndrome	Pathogenic	Last reviewed: Sep 5, 2013	reviewed by expert panel	VCV000090826	2	47702383 - 47702384	2	47475244 - 47475245	90826	96301	rs587779119	NC_000002.12:47475243:ATA:A
NM_000251.2(MSH2):c.1980T>A (p.Asp660Glu)	MSH2	D660E, D594E	Lynch syndrome	Uncertain significance	Last reviewed: Sep 13, 2016	criteria provided, single submitter	VCV000408451	2	47702384	2	47475245	408451	392790	rs1060501988	NC_000002.12:47475244:T:A
NM_000251.3(MSH2):c.1982_1985del	MSH2	K595fs, K661fs	not provided|Lynch syndrome	Pathogenic	Last reviewed: Sep 5, 2013	reviewed by expert panel	VCV000090827	2	47702385 - 47702388	2	47475246 - 47475249	90827	96302	rs587779120	NC_000002.12:47475245:AAACA:A
NM_000251.2(MSH2):c.1984_1985del (p.Gln662fs)	MSH2	Q596fs, Q662fs	Lynch syndrome	Pathogenic	Last reviewed: Sep 5, 2013	reviewed by expert panel	VCV000090828	2	47702387 - 47702388	2	47475248 - 47475249	90828	96303	rs587779121	NC_000002.12:47475247:ACA:A
NM_000251.3(MSH2):c.1984C>T (p.Gln662Ter)	MSH2	Q662*, Q596*	not provided|Carcinoma of colon|Hereditary nonpolyposis colon cancer|Hereditary nonpolyposis colorectal neoplasms	Pathogenic/Likely pathogenic	Last reviewed: Oct 14, 2019	criteria provided, multiple submitters, no conflicts	VCV000188516	2	47702388	2	47475249	188516	186313	rs786204321	NC_000002.12:47475248:C:T
NM_000251.2(MSH2):c.1986_1987del (p.Gln662fs)	MSH2	Q596fs, Q662fs	Lynch syndrome|not provided	Pathogenic	Last reviewed: Sep 5, 2013	reviewed by expert panel	VCV000090829	2	47702389 - 47702390	2	47475250 - 47475251	90829	96304	rs587779122	NC_000002.12:47475249:AGA:A
NM_000251.2(MSH2):c.1986del (p.Met663fs)	MSH2	M597fs, M663fs	Lynch syndrome	Pathogenic	Last reviewed: Sep 5, 2013	reviewed by expert panel	VCV000090830	2	47702390	2	47475251	90830	96305	rs63749929	NC_000002.12:47475250:G:
NM_000251.2(MSH2):c.1996_1997del (p.Ile666fs)	MSH2	I666fs, I600fs	Lynch syndrome	Pathogenic	Last reviewed: Sep 5, 2013	reviewed by expert panel	VCV000090831	2	47702400 - 47702401	2	47475261 - 47475262	90831	96306	rs63751700	NC_000002.12:47475260:AT:
NM_000251.2(MSH2):c.2005+3_2005+14del	MSH2		Hereditary cancer-predisposing syndrome|not specified|Carcinoma of colon|Hereditary nonpolyposis colorectal neoplasms	Conflicting interpretations of pathogenicity	Last reviewed: Sep 19, 2020	criteria provided, conflicting interpretations	VCV000090842	2	47702407 - 47702418	2	47475268 - 47475279	90842	96317	rs587779125	NC_000002.12:47475267:CTGGTAAAAAACCTGGT:CTGGT
NM_000251.2(MSH2):c.2005G>T (p.Gly669Cys)	MSH2	G669C, G603C	Hereditary cancer-predisposing syndrome|not specified|Hereditary nonpolyposis colorectal neoplasms|Carcinoma of colon	Conflicting interpretations of pathogenicity	Last reviewed: Nov 28, 2019	criteria provided, conflicting interpretations	VCV000486870	2	47702409	2	47475270	486870	473032	rs63751668	NC_000002.12:47475269:G:T
NM_000251.2(MSH2):c.2005G>C (p.Gly669Arg)	MSH2	G669R, G603R	Hereditary nonpolyposis colorectal neoplasms|Lynch syndrome I	Uncertain significance	Last reviewed: Jun 13, 2018	reviewed by expert panel	VCV000090844	2	47702409	2	47475270	90844	96319	rs63751668	NC_000002.12:47475269:G:C
NM_000251.2(MSH2):c.2005+2_2005+12del	MSH2		Lynch syndrome	Likely pathogenic	Last reviewed: Jun 21, 2019	reviewed by expert panel	VCV000090840	2	47702410 - 47702420	2	47475271 - 47475281	90840	96315	rs587779123	NC_000002.12:47475270:GTAAAAAACCTG:G
NM_000251.3(MSH2):c.2005+1G>T	MSH2		Lynch syndrome	Likely pathogenic	Last reviewed: Jun 21, 2019	reviewed by expert panel	VCV000090837	2	47702410	2	47475271	90837	96312	rs267607986	NC_000002.12:47475270:G:T
NM_000251.2(MSH2):c.2005+1G>C	MSH2		Lynch syndrome	Likely pathogenic	Last reviewed: Jun 21, 2019	reviewed by expert panel	VCV000090836	2	47702410	2	47475271	90836	96311	rs267607986	NC_000002.12:47475270:G:C
NM_000251.2(MSH2):c.2005+1G>A	MSH2		not provided|Hereditary nonpolyposis colorectal neoplasms|Lynch syndrome|Hereditary cancer-predisposing syndrome	Likely pathogenic	Last reviewed: Jun 21, 2019	reviewed by expert panel	VCV000090835	2	47702410	2	47475271	90835	96310	rs267607986	NC_000002.12:47475270:G:A
NM_000251.2(MSH2):c.2005+2del	MSH2		Lynch syndrome	Likely pathogenic	Last reviewed: Jun 21, 2019	reviewed by expert panel	VCV000090841	2	47702411	2	47475272	90841	96316	rs587779124	NC_000002.12:47475271:T:
NM_000251.2(MSH2):c.2005+2T>C	MSH2		Lynch syndrome	Pathogenic	Last reviewed: Sep 5, 2013	reviewed by expert panel	VCV000090839	2	47702411	2	47475272	90839	96314	rs267607987	NC_000002.12:47475271:T:C
NM_000251.2(MSH2):c.2005+6A>C	MSH2		Lynch syndrome	Uncertain significance	Last reviewed: Nov 16, 2016	criteria provided, single submitter	VCV000408517	2	47702415	2	47475276	408517	392791	rs1060502018	NC_000002.12:47475275:A:C
NM_000251.2(MSH2):c.2006-4G>A	MSH2		not provided|Hereditary cancer-predisposing syndrome|not specified|none provided|Hereditary nonpolyposis colorectal neoplasms|Lynch syndrome I|Turcot syndrome	Conflicting interpretations of pathogenicity	Last reviewed: Nov 30, 2020	criteria provided, conflicting interpretations	VCV000183719	2	47703502	2	47476363	183719	181971	rs369853630	NC_000002.12:47476362:G:A
NM_000251.2(MSH2):c.2006-2A>G	MSH2		Hereditary nonpolyposis colon cancer|Lynch syndrome|Hereditary cancer-predisposing syndrome	Likely pathogenic	Last reviewed: Jun 21, 2019	reviewed by expert panel	VCV000090847	2	47703504	2	47476365	90847	96322	rs267607991	NC_000002.12:47476364:A:G
NM_000251.2(MSH2):c.2006-1G>T	MSH2		Lynch syndrome|Hereditary cancer-predisposing syndrome	Conflicting interpretations of pathogenicity	Last reviewed: May 29, 2020	criteria provided, conflicting interpretations	VCV000619569	2	47703505	2	47476366	619569	610973	rs267607988	NC_000002.12:47476365:G:T
NM_000251.2(MSH2):c.2006-1G>C	MSH2		Lynch syndrome|Hereditary cancer-predisposing syndrome|Hereditary nonpolyposis colorectal neoplasms	Likely pathogenic	Last reviewed: Jun 21, 2019	reviewed by expert panel	VCV000090845	2	47703505	2	47476366	90845	96320	rs267607988	NC_000002.12:47476365:G:C
NM_000251.2(MSH2):c.2006G>T (p.Gly669Val)	MSH2	G669V, G603V	not specified|Hereditary cancer-predisposing syndrome|Lynch syndrome|Hereditary nonpolyposis colorectal neoplasms	Pathogenic	Last reviewed: Sep 5, 2013	reviewed by expert panel	VCV000090854	2	47703506	2	47476367	90854	96329	rs63751640	NC_000002.12:47476366:G:T
NM_000251.2(MSH2):c.2010del (p.Asn671fs)	MSH2	N605fs, N671fs	Lynch syndrome|Hereditary nonpolyposis colorectal neoplasms	Pathogenic	Last reviewed: Sep 5, 2013	reviewed by expert panel	VCV000090856	2	47703507	2	47476368	90856	96331	rs63751123	NC_000002.12:47476367:CCCC:CCC
NM_000251.3(MSH2):c.2008C>T (p.Pro670Ser)	MSH2	P670S, P604S	Hereditary nonpolyposis colorectal neoplasms|Hereditary cancer-predisposing syndrome|Lynch syndrome	Uncertain significance	Last reviewed: Nov 12, 2019	criteria provided, multiple submitters, no conflicts	VCV000568085	2	47703508	2	47476369	568085	561652	rs1558519495	NC_000002.12:47476368:C:T
NM_000251.3(MSH2):c.2009C>A (p.Pro670His)	MSH2	P670H, P604H	Hereditary cancer-predisposing syndrome|not provided|Lynch syndrome	Uncertain significance	Last reviewed: Jul 2, 2018	criteria provided, multiple submitters, no conflicts	VCV000246114	2	47703509	2	47476370	246114	244390	rs41294982	NC_000002.12:47476369:C:A
NM_000251.2(MSH2):c.2009C>T (p.Pro670Leu)	MSH2	P670L, P604L	Hereditary nonpolyposis colorectal neoplasms|not provided|Hereditary cancer-predisposing syndrome|Lynch syndrome I|Turcot syndrome|Muir-Torr├⌐ syndrome	Uncertain significance	Last reviewed: Oct 22, 2020	criteria provided, multiple submitters, no conflicts	VCV000090855	2	47703509	2	47476370	90855	96330	rs41294982	NC_000002.12:47476369:C:T
NM_000251.3(MSH2):c.2012A>G (p.Asn671Ser)	MSH2	N671S, N605S	Hereditary nonpolyposis colorectal neoplasms|Hereditary cancer-predisposing syndrome|Lynch syndrome	Uncertain significance	Last reviewed: Mar 18, 2020	criteria provided, multiple submitters, no conflicts	VCV000584609	2	47703512	2	47476373	584609	575673	rs1558519505	NC_000002.12:47476372:A:G
NM_000251.2(MSH2):c.2015del (p.Met672fs)	MSH2	M606fs, M672fs	Lynch syndrome	Pathogenic	Last reviewed: Sep 5, 2013	reviewed by expert panel	VCV000090859	2	47703515	2	47476376	90859	96334	rs63751161	NC_000002.12:47476375:T:
NM_000251.2(MSH2):c.2020G>C (p.Gly674Arg)	MSH2	G674R, G608R	Lynch syndrome	Likely pathogenic	Last reviewed: Jun 21, 2019	reviewed by expert panel	VCV000090860	2	47703520	2	47476381	90860	96335	rs63750234	NC_000002.12:47476380:G:C
NM_000251.2(MSH2):c.2021_2022del (p.Gly674fs)	MSH2	G674fs, G608fs	Lynch syndrome	Pathogenic	Last reviewed: Sep 5, 2013	reviewed by expert panel	VCV000090862	2	47703521 - 47703522	2	47476382 - 47476383	90862	96337	rs267608000	NC_000002.12:47476381:GT:
NM_000251.2(MSH2):c.2021G>A (p.Gly674Asp)	MSH2	G674D, G608D	Lynch syndrome|not provided	Likely pathogenic	Last reviewed: Jun 21, 2019	reviewed by expert panel	VCV000090861	2	47703521	2	47476382	90861	96336	rs267607996	NC_000002.12:47476381:G:A
NM_000251.3(MSH2):c.2035_2036del (p.Ile679fs)	MSH2	I613fs, I679fs	Lynch syndrome	Pathogenic	Last reviewed: Sep 5, 2013	reviewed by expert panel	VCV000090865	2	47703531 - 47703532	2	47476392 - 47476393	90865	96340	rs587779129	NC_000002.12:47476391:ATATAT:ATAT
NM_000251.2(MSH2):c.2032T>C (p.Tyr678His)	MSH2	Y678H, Y612H	Hereditary cancer-predisposing syndrome|Lynch syndrome	Uncertain significance	Last reviewed: Oct 22, 2016	criteria provided, multiple submitters, no conflicts	VCV000231326	2	47703532	2	47476393	231326	232617	rs876659093	NC_000002.12:47476392:T:C
NM_000251.3(MSH2):c.2038C>T (p.Arg680Ter)	MSH2	R680*, R614*	Lynch-like syndrome|Malignant tumor of ascending colon|Hereditary nonpolyposis colorectal neoplasms|Lynch syndrome|not provided|Lynch syndrome I|Hereditary cancer-predisposing syndrome	Pathogenic	Last reviewed: Sep 5, 2013	reviewed by expert panel	VCV000036572	2	47703538	2	47476399	36572	45234	rs63749932	NC_000002.12:47476398:C:T
NM_000251.3(MSH2):c.2039G>A (p.Arg680Gln)	MSH2	R680Q, R614Q	Hereditary cancer-predisposing syndrome|Hereditary nonpolyposis colorectal neoplasms|not provided|Lynch syndrome	Uncertain significance	Last reviewed: Oct 9, 2020	criteria provided, multiple submitters, no conflicts	VCV000579393	2	47703539	2	47476400	579393	561662	rs1203462814	NC_000002.12:47476399:G:A
NM_000251.2(MSH2):c.2041C>T (p.Gln681Ter)	MSH2	Q681*, Q615*	Hereditary nonpolyposis colorectal neoplasms|Lynch syndrome|not provided|Hereditary cancer-predisposing syndrome	Pathogenic	Last reviewed: Nov 5, 2018	criteria provided, multiple submitters, no conflicts	VCV000428498	2	47703541	2	47476402	428498	419392	rs730881762	NC_000002.12:47476401:C:T
NM_000251.2(MSH2):c.2046_2047del (p.Val684fs)	MSH2	V618fs, V684fs	Hereditary cancer-predisposing syndrome|Lynch syndrome	Pathogenic	Last reviewed: Sep 5, 2013	reviewed by expert panel	VCV000090867	2	47703546 - 47703547	2	47476407 - 47476408	90867	96342	rs587779131	NC_000002.12:47476406:TG:
NM_000251.2(MSH2):c.2048_2111dup (p.Ile704Metfs)	MSH2		Lynch syndrome	Pathogenic	Last reviewed: Sep 5, 2013	reviewed by expert panel	VCV000090870	2	47703547 - 47703548	2	47476408 - 47476409	90870	96345	rs1553369051
NM_000251.2(MSH2):c.2047G>A (p.Gly683Arg)	MSH2	G683R, G617R	Hereditary cancer-predisposing syndrome|Lynch syndrome|Hereditary nonpolyposis colon cancer|not specified|Hereditary nonpolyposis colorectal neoplasms	Pathogenic	Last reviewed: Sep 5, 2013	reviewed by expert panel	VCV000090868	2	47703547	2	47476408	90868	96343	rs267607995	NC_000002.12:47476407:G:A
NM_000251.2(MSH2):c.2048G>T (p.Gly683Val)	MSH2	G683V, G617V	Hereditary nonpolyposis colorectal neoplasms|not specified|not provided|Lynch syndrome I|Hereditary cancer-predisposing syndrome	Uncertain significance	Last reviewed: Feb 25, 2021	criteria provided, multiple submitters, no conflicts	VCV000216348	2	47703548	2	47476409	216348	212198	rs755920849	NC_000002.12:47476408:G:T
NM_000251.2(MSH2):c.2063T>G (p.Met688Arg)	MSH2	M688R, M622R	Hereditary cancer-predisposing syndrome|Lynch syndrome|not provided|Hereditary nonpolyposis colorectal neoplasms|Carcinoma of colon	Pathogenic	Last reviewed: Sep 5, 2013	reviewed by expert panel	VCV000090874	2	47703563	2	47476424	90874	96349	rs63749993	NC_000002.12:47476423:T:G
NM_000251.2(MSH2):c.2064G>A (p.Met688Ile)	MSH2	M688I, M622I	Hereditary nonpolyposis colorectal neoplasms|Hereditary breast and ovarian cancer syndrome|Hereditary cancer-predisposing syndrome|not specified|Lynch syndrome I	Uncertain significance	Last reviewed: Sep 4, 2020	criteria provided, multiple submitters, no conflicts	VCV000090875	2	47703564	2	47476425	90875	96350	rs63750790	NC_000002.12:47476424:G:A
NM_000251.2(MSH2):c.2071dup (p.Ile691fs)	MSH2	I691fs, I625fs	Lynch syndrome	Pathogenic	Last reviewed: Sep 5, 2013	reviewed by expert panel	VCV000090877	2	47703568 - 47703569	2	47476429 - 47476430	90877	96352	rs63749878	NC_000002.12:47476429:AAA:AAAA
NM_000251.2(MSH2):c.2074_2081del (p.Gly692fs)	MSH2	G692fs, G626fs	Lynch syndrome	Pathogenic	Last reviewed: Sep 5, 2013	reviewed by expert panel	VCV000090879	2	47703572 - 47703579	2	47476433 - 47476440	90879	96354	rs587779135	NC_000002.12:47476432:TTGGGTGTTT:TT
NM_000251.2(MSH2):c.2073T>G (p.Ile691Met)	MSH2	I691M, I625M	Lynch syndrome|Hereditary cancer-predisposing syndrome	Uncertain significance	Last reviewed: Nov 15, 2018	criteria provided, multiple submitters, no conflicts	VCV000408449	2	47703573	2	47476434	408449	392795	rs779101144	NC_000002.12:47476433:T:G
NM_000251.2(MSH2):c.2074G>T (p.Gly692Trp)	MSH2	G692W, G626W	Hereditary nonpolyposis colorectal neoplasms|Lynch syndrome I|Hereditary cancer-predisposing syndrome|Lynch syndrome	Conflicting interpretations of pathogenicity	Last reviewed: Oct 20, 2020	criteria provided, conflicting interpretations	VCV000428464	2	47703574	2	47476435	428464	419395	rs63750232	NC_000002.12:47476434:G:T
NM_000251.2(MSH2):c.2074G>C (p.Gly692Arg)	MSH2	G692R, G626R	Lynch syndrome|Hereditary nonpolyposis colorectal neoplasms|Hereditary cancer-predisposing syndrome	Likely pathogenic	Last reviewed: Jun 21, 2019	reviewed by expert panel	VCV000090878	2	47703574	2	47476435	90878	96353	rs63750232	NC_000002.12:47476434:G:C
NM_000251.2(MSH2):c.2075G>A (p.Gly692Glu)	MSH2	G692E, G626E	not provided|Lynch syndrome|Hereditary nonpolyposis colorectal neoplasms|Carcinoma of colon|Hereditary cancer-predisposing syndrome	Conflicting interpretations of pathogenicity	Last reviewed: Jan 23, 2020	criteria provided, conflicting interpretations	VCV000265620	2	47703575	2	47476436	265620	259741	rs63751432	NC_000002.12:47476435:G:A
NM_000251.2(MSH2):c.2075G>T (p.Gly692Val)	MSH2	G692V, G626V	not provided|Lynch syndrome I	Likely pathogenic	Last reviewed: Mar 9, 2018	reviewed by expert panel	VCV000090880	2	47703575	2	47476436	90880	96355	rs63751432	NC_000002.12:47476435:G:T
NM_000251.2(MSH2):c.2077T>C (p.Cys693Arg)	MSH2	C693R, C627R	Hereditary nonpolyposis colorectal neoplasms|Lynch syndrome	Uncertain significance	Last reviewed: May 11, 2018	criteria provided, multiple submitters, no conflicts	VCV000566928	2	47703577	2	47476438	566928	561664	rs1558519728	NC_000002.12:47476437:T:C
NM_000251.2(MSH2):c.2083G>A (p.Val695Met)	MSH2	V695M, V629M	Hereditary cancer-predisposing syndrome|Lynch syndrome	Pathogenic	Last reviewed: Oct 18, 2018	reviewed by expert panel	VCV000633496	2	47703583	2	47476444	633496	621925	rs772491283	NC_000002.12:47476443:G:A
NM_000251.2(MSH2):c.2086C>G (p.Pro696Ala)	MSH2	P696A, P630A	Lynch syndrome|Hereditary cancer-predisposing syndrome|Hereditary nonpolyposis colorectal neoplasms	Uncertain significance	Last reviewed: Jul 13, 2020	criteria provided, multiple submitters, no conflicts	VCV000619567	2	47703586	2	47476447	619567	610912	rs546201898	NC_000002.12:47476446:C:G
NM_000251.2(MSH2):c.2087C>T (p.Pro696Leu)	MSH2	P696L, P630L	not provided|Hereditary cancer-predisposing syndrome|Lynch syndrome|Hereditary nonpolyposis colorectal neoplasms	Pathogenic	Last reviewed: Jun 21, 2019	reviewed by expert panel	VCV000090881	2	47703587	2	47476448	90881	96356	rs267607994	NC_000002.12:47476447:C:T
NM_000251.2(MSH2):c.2089T>C (p.Cys697Arg)	MSH2	C697R, C631R	Lynch syndrome	Pathogenic	Last reviewed: Sep 5, 2013	reviewed by expert panel	VCV000090882	2	47703589	2	47476450	90882	96357	rs63750961	NC_000002.12:47476449:T:C
NM_000251.2(MSH2):c.2090G>A (p.Cys697Tyr)	MSH2	C697Y, C631Y	Hereditary nonpolyposis colorectal neoplasms|Breast and/or ovarian cancer|Hereditary cancer-predisposing syndrome|Lynch syndrome I	Likely pathogenic	Last reviewed: Mar 9, 2018	reviewed by expert panel	VCV000187518	2	47703590	2	47476451	187518	181980	rs63750398	NC_000002.12:47476450:G:A
NM_000251.2(MSH2):c.2090G>T (p.Cys697Phe)	MSH2	C697F, C631F	Lynch syndrome|Hereditary cancer-predisposing syndrome	Pathogenic	Last reviewed: Sep 5, 2013	reviewed by expert panel	VCV000090883	2	47703590	2	47476451	90883	96358	rs63750398	NC_000002.12:47476450:G:T
NM_000251.2(MSH2):c.2091T>A (p.Cys697Ter)	MSH2	C697*, C631*	Lynch syndrome|not provided	Pathogenic	Last reviewed: Sep 5, 2013	reviewed by expert panel	VCV000090884	2	47703591	2	47476452	90884	96359	rs63750872	NC_000002.12:47476451:T:A
NM_000251.2(MSH2):c.2096C>G (p.Ser699Ter)	MSH2	S699*, S633*	Lynch syndrome|Hereditary cancer-predisposing syndrome|not provided	Pathogenic	Last reviewed: Sep 5, 2013	reviewed by expert panel	VCV000090885	2	47703596	2	47476457	90885	96360	rs587779136	NC_000002.12:47476456:C:G
NM_000251.2(MSH2):c.2105T>G (p.Val702Gly)	MSH2	V702G, V636G	Hereditary cancer-predisposing syndrome|Lynch syndrome I|Hereditary nonpolyposis colorectal neoplasms	Uncertain significance	Last reviewed: Oct 6, 2020	criteria provided, multiple submitters, no conflicts	VCV000090887	2	47703605	2	47476466	90887	96362	rs587779137	NC_000002.12:47476465:T:G
NM_000251.2(MSH2):c.2106G>A (p.Val702=)	MSH2		Lynch syndrome I|Hereditary nonpolyposis colorectal neoplasms|Hereditary cancer-predisposing syndrome|not provided	Conflicting interpretations of pathogenicity	Last reviewed: Oct 20, 2020	criteria provided, conflicting interpretations	VCV000183845	2	47703606	2	47476467	183845	181981	rs786201108	NC_000002.12:47476466:G:A
NM_000251.3(MSH2):c.2111T>C (p.Ile704Thr)	MSH2	I704T, I638T	Hereditary nonpolyposis colorectal neoplasms|Hereditary cancer-predisposing syndrome|Lynch syndrome|Lynch syndrome I|Malignant tumor of breast|not provided	Uncertain significance	Last reviewed: Oct 30, 2020	criteria provided, multiple submitters, no conflicts	VCV000233375	2	47703611	2	47476472	233375	232622	rs564657106	NC_000002.12:47476471:T:C
NM_000251.2(MSH2):c.2113del (p.Val705fs)	MSH2	V639fs	Lynch syndrome I|Hereditary nonpolyposis colorectal neoplasms|not provided|Hereditary nonpolyposis colon cancer|Lynch syndrome|Hereditary cancer-predisposing syndrome	Pathogenic	Last reviewed: Sep 5, 2013	reviewed by expert panel	VCV000001760	2	47703613	2	47476474	1760	16799	rs63749811	NC_000002.12:47476473:G:
NM_000251.2(MSH2):c.2120G>A (p.Cys707Tyr)	MSH2	C707Y, C641Y	not provided|Lynch syndrome I|not specified|Lynch syndrome|Hereditary nonpolyposis colorectal neoplasms|Hereditary cancer-predisposing syndrome|Malignant tumor of breast	Conflicting interpretations of pathogenicity	Last reviewed: Dec 7, 2020	criteria provided, conflicting interpretations	VCV000182571	2	47703620	2	47476481	182571	180023	rs373226409	NC_000002.12:47476480:G:A
NM_000251.2(MSH2):c.2125T>G (p.Leu709Val)	MSH2	L709V, L643V	Lynch syndrome	Uncertain significance	Last reviewed: Dec 30, 2016	criteria provided, single submitter	VCV000408545	2	47703625	2	47476486	408545	392905	rs1060502030	NC_000002.12:47476485:T:G
NM_000251.3(MSH2):c.2131C>T (p.Arg711Ter)	MSH2	R711*, R645*	Lynch syndrome|Hereditary cancer-predisposing syndrome|Lynch-like syndrome|Hereditary nonpolyposis colorectal neoplasms|not specified|Muir-Torr├⌐ syndrome|Lynch syndrome I|Turcot syndrome|not provided	Pathogenic	Last reviewed: Sep 5, 2013	reviewed by expert panel	VCV000090903	2	47703631	2	47476492	90903	96378	rs63750636	NC_000002.12:47476491:C:T
NM_000251.2(MSH2):c.2132G>A (p.Arg711Gln)	MSH2	R711Q, R645Q	Carcinoma of colon|Hereditary nonpolyposis colorectal neoplasms|Lynch syndrome|Hereditary cancer-predisposing syndrome	Uncertain significance	Last reviewed: Dec 11, 2020	criteria provided, multiple submitters, no conflicts	VCV000485849	2	47703632	2	47476493	485849	472967	rs138465383	NC_000002.12:47476492:G:A
NM_000251.2(MSH2):c.2135dup (p.Gly713fs)	MSH2	G647fs, G713fs	Lynch syndrome|Hereditary nonpolyposis colorectal neoplasms|not provided	Pathogenic	Last reviewed: Sep 5, 2013	reviewed by expert panel	VCV000090904	2	47703634 - 47703635	2	47476495 - 47476496	90904	96379	rs63751453	NC_000002.12:47476495:T:TT
NM_000251.2(MSH2):c.2139G>T (p.Gly713=)	MSH2		Lynch syndrome I|Hereditary cancer-predisposing syndrome|Hereditary nonpolyposis colorectal neoplasms	Conflicting interpretations of pathogenicity	Last reviewed: Sep 4, 2020	criteria provided, conflicting interpretations	VCV000090906	2	47703639	2	47476500	90906	96381	rs63750003	NC_000002.12:47476499:G:T
NM_000251.2(MSH2):c.2141dup (p.Gly715fs)	MSH2	G715fs, G649fs	Lynch syndrome	Pathogenic	Last reviewed: Sep 5, 2013	reviewed by expert panel	VCV000090908	2	47703640 - 47703641	2	47476501 - 47476502	90908	96383	rs63750545	NC_000002.12:47476501:C:CC
NM_000251.2(MSH2):c.2150_2153del (p.Ser717fs)	MSH2	S651fs, S717fs	Hereditary nonpolyposis colorectal neoplasms|Lynch syndrome	Pathogenic	Last reviewed: Dec 14, 2015	criteria provided, single submitter	VCV000237383	2	47703648 - 47703651	2	47476509 - 47476512	237383	238855	rs878853809	NC_000002.12:47476508:CAGTCA:CA
NM_000251.3(MSH2):c.2152C>T (p.Gln718Ter)	MSH2	Q718*, Q652*	Hereditary cancer-predisposing syndrome|Hereditary nonpolyposis colorectal neoplasms|Lynch syndrome|not provided|Carcinoma of colon	Pathogenic	Last reviewed: Sep 5, 2013	reviewed by expert panel	VCV000090909	2	47703652	2	47476513	90909	96384	rs587779139	NC_000002.12:47476512:C:T
NM_000251.2(MSH2):c.2160_2163del (p.Gly721fs)	MSH2	G655fs, G721fs	Lynch syndrome	Pathogenic	Last reviewed: Sep 5, 2013	reviewed by expert panel	VCV000090911	2	47703659 - 47703662	2	47476520 - 47476523	90911	96386	rs63750722	NC_000002.12:47476519:AAGGA:A
NM_000251.2(MSH2):c.2164G>T (p.Val722Phe)	MSH2	V722F, V656F	Hereditary nonpolyposis colorectal neoplasms|Hereditary cancer-predisposing syndrome|not specified|Lynch syndrome I|none provided	Uncertain significance	Last reviewed: Nov 25, 2020	criteria provided, multiple submitters, no conflicts	VCV000408474	2	47703664	2	47476525	408474	392810	rs587781996	NC_000002.12:47476524:G:T
NM_000251.2(MSH2):c.2167dup (p.Ser723fs)	MSH2	S723fs, S657fs	Lynch syndrome	Pathogenic	Last reviewed: Sep 5, 2013	reviewed by expert panel	VCV000090912	2	47703666 - 47703667	2	47476527 - 47476528	90912	96387	rs587779140	NC_000002.12:47476527:T:TT
NM_000251.2(MSH2):c.2178G>A (p.Met726Ile)	MSH2	M726I, M660I	Lynch syndrome	Uncertain significance	Last reviewed: May 7, 2016	criteria provided, single submitter	VCV000408484	2	47703678	2	47476539	408484	392906	rs587782396	NC_000002.12:47476538:G:A
NM_000251.2(MSH2):c.2178G>C (p.Met726Ile)	MSH2	M726I, M660I	not specified|not provided|Hereditary nonpolyposis colorectal neoplasms|Hereditary cancer-predisposing syndrome|Carcinoma of colon	Uncertain significance	Last reviewed: Oct 27, 2020	criteria provided, multiple submitters, no conflicts	VCV000142341	2	47703678	2	47476539	142341	152055	rs587782396	NC_000002.12:47476538:G:C
NM_000251.2(MSH2):c.2191G>T (p.Glu731Ter)	MSH2	E731*, E665*	Lynch syndrome	Pathogenic	Last reviewed: Sep 5, 2013	reviewed by expert panel	VCV000090915	2	47703691	2	47476552	90915	96390	rs63749802	NC_000002.12:47476551:G:T
NM_000251.2(MSH2):c.2197G>A (p.Ala733Thr)	MSH2	A733T, A667T	Hereditary cancer-predisposing syndrome|Lynch syndrome I|Malignant tumor of breast|Hereditary nonpolyposis colorectal neoplasms|not specified|not provided	Uncertain significance	Last reviewed: Sep 24, 2020	criteria provided, multiple submitters, no conflicts	VCV000216350	2	47703697	2	47476558	216350	212200	rs772662439	NC_000002.12:47476557:G:A
NM_000251.2(MSH2):c.2203A>G (p.Ile735Val)	MSH2	I735V, I669V	Ovarian cancer|Hereditary nonpolyposis colorectal neoplasms|Hereditary cancer-predisposing syndrome|not specified|Lynch syndrome I|not provided	Uncertain significance	Last reviewed: Oct 25, 2020	criteria provided, multiple submitters, no conflicts	VCV000161300	2	47703703	2	47476564	161300	171077	rs2229061	NC_000002.12:47476563:A:G
NM_000251.2(MSH2):c.2204del (p.Ile735fs)	MSH2	I669fs, I735fs	Lynch syndrome|Hereditary nonpolyposis colorectal neoplasms	Pathogenic	Last reviewed: Sep 5, 2013	reviewed by expert panel	VCV000090919	2	47703704	2	47476565	90919	96394	rs63750572	NC_000002.12:47476564:T:
NM_000251.2(MSH2):c.2205C>T (p.Ile735=)	MSH2		Hereditary nonpolyposis colorectal neoplasms|not provided|Hereditary cancer-predisposing syndrome|Lynch syndrome I|not specified|Lynch syndrome	Conflicting interpretations of pathogenicity	Last reviewed: Dec 4, 2020	criteria provided, conflicting interpretations	VCV000138255	2	47703705	2	47476566	138255	141958	rs533553381	NC_000002.12:47476565:C:T
NM_000251.2(MSH2):c.2209A>G (p.Arg737Gly)	MSH2	R737G, R671G	Hereditary nonpolyposis colorectal neoplasms|Hereditary breast and ovarian cancer syndrome|Hereditary cancer-predisposing syndrome	Uncertain significance	Last reviewed: May 1, 2019	criteria provided, multiple submitters, no conflicts	VCV000644619	2	47703709	2	47476570	644619	630169	rs1573570754	NC_000002.12:47476569:A:G
NM_000251.2(MSH2):c.2210+1G>C	MSH2		Lynch syndrome	Likely pathogenic	Last reviewed: Jun 21, 2019	reviewed by expert panel	VCV000090922	2	47703711	2	47476572	90922	96397	rs267608002	NC_000002.12:47476571:G:C
NM_000251.2(MSH2):c.2210+1G>A	MSH2		Lynch syndrome|Hereditary nonpolyposis colorectal neoplasms|Hereditary cancer-predisposing syndrome	Likely pathogenic	Last reviewed: Jun 21, 2019	reviewed by expert panel	VCV000090921	2	47703711	2	47476572	90921	96396	rs267608002	NC_000002.12:47476571:G:A
NM_000251.2(MSH2):c.2210+11_2210+22del	MSH2		Lynch syndrome I|Hereditary cancer-predisposing syndrome|Malignant tumor of breast|Hereditary nonpolyposis colorectal neoplasms	Conflicting interpretations of pathogenicity	Last reviewed: Nov 15, 2020	criteria provided, conflicting interpretations	VCV000182606	2	47703720 - 47703731	2	47476581 - 47476592	182606	180026	rs730881782	NC_000002.12:47476580:TCTCCTAGTCCCT:T
NM_000251.2(MSH2):c.2211-10T>A	MSH2		not provided|Hereditary nonpolyposis colorectal neoplasms|Hereditary cancer-predisposing syndrome	Conflicting interpretations of pathogenicity	Last reviewed: Oct 20, 2020	criteria provided, conflicting interpretations	VCV000090927	2	47705401	2	47478262	90927	96402	rs267608006	NC_000002.12:47478261:T:A
NM_000251.2(MSH2):c.2211-6C>A	MSH2		Hereditary cancer-predisposing syndrome|Lynch syndrome I|not specified|Hereditary nonpolyposis colorectal neoplasms|not provided	Conflicting interpretations of pathogenicity	Last reviewed: Feb 1, 2021	criteria provided, conflicting interpretations	VCV000216345	2	47705405	2	47478266	216345	212202	rs267608003	NC_000002.12:47478265:C:A
NM_000251.2(MSH2):c.2211-5T>G	MSH2		Lynch syndrome I|Hereditary cancer-predisposing syndrome|not provided|Hereditary nonpolyposis colorectal neoplasms	Conflicting interpretations of pathogenicity	Last reviewed: Apr 15, 2021	criteria provided, conflicting interpretations	VCV000216351	2	47705406	2	47478267	216351	212203	rs368596736	NC_000002.12:47478266:T:G
NM_000251.2(MSH2):c.2211-2A>G	MSH2		Hereditary nonpolyposis colorectal neoplasms|Hereditary nonpolyposis colon cancer|Carcinoma of colon	Likely pathogenic	Last reviewed: Jul 28, 2020	criteria provided, multiple submitters, no conflicts	VCV000433899	2	47705409	2	47478270	433899	427162	rs267608001	NC_000002.12:47478269:A:G
NM_000251.2(MSH2):c.2211-2A>T	MSH2		Lynch syndrome	Likely pathogenic	Last reviewed: Jun 21, 2019	reviewed by expert panel	VCV000090930	2	47705409	2	47478270	90930	96405	rs267608001	NC_000002.12:47478269:A:T
NM_000251.2(MSH2):c.2211-2A>C	MSH2		Lynch syndrome	Likely pathogenic	Last reviewed: Jun 21, 2019	reviewed by expert panel	VCV000090929	2	47705409	2	47478270	90929	96404	rs267608001	NC_000002.12:47478269:A:C
NM_000251.2(MSH2):c.2211-1G>T	MSH2		Lynch syndrome|Hereditary cancer-predisposing syndrome	Likely pathogenic	Last reviewed: Jun 21, 2019	reviewed by expert panel	VCV000090928	2	47705410	2	47478271	90928	96403	rs267607979	NC_000002.12:47478270:G:T
NM_000251.2(MSH2):c.2228_2231del (p.Asp742_Ser743insTer)	MSH2		Lynch syndrome	Pathogenic	Last reviewed: Sep 5, 2013	reviewed by expert panel	VCV000090934	2	47705425 - 47705428	2	47478286 - 47478289	90934	96409	rs63751156	NC_000002.12:47478285:ATTCATT:ATT
NM_000251.2(MSH2):c.2228C>G (p.Ser743Ter)	MSH2	S743*, S677*	Lynch syndrome|Hereditary nonpolyposis colorectal neoplasms|Hereditary cancer-predisposing syndrome|Lynch syndrome I|not provided	Pathogenic	Last reviewed: Sep 5, 2013	reviewed by expert panel	VCV000090933	2	47705428	2	47478289	90933	96408	rs63751155	NC_000002.12:47478288:C:G
NM_000251.2(MSH2):c.2228C>A (p.Ser743Ter)	MSH2	S743*, S677*	Lynch syndrome|not provided|Hereditary nonpolyposis colorectal neoplasms	Pathogenic	Last reviewed: Sep 5, 2013	reviewed by expert panel	VCV000090932	2	47705428	2	47478289	90932	96407	rs63751155	NC_000002.12:47478288:C:A
NM_000251.2(MSH2):c.2231T>G (p.Leu744Ter)	MSH2	L744*, L678*	Lynch syndrome	Pathogenic	Last reviewed: Sep 5, 2013	reviewed by expert panel	VCV000090935	2	47705431	2	47478292	90935	96410	rs63750403	NC_000002.12:47478291:T:G
NM_000251.2(MSH2):c.2237_2238insA (p.Ile747fs)	MSH2	I747fs, I681fs	Lynch syndrome	Pathogenic	Last reviewed: Sep 5, 2013	reviewed by expert panel	VCV000090938	2	47705437 - 47705438	2	47478298 - 47478299	90938	96413	rs1553369641	NC_000002.12:47478298::A
NM_000251.2(MSH2):c.2240_2241del (p.Ile747fs)	MSH2	I681fs, I747fs	Lynch syndrome	Pathogenic	Last reviewed: Sep 5, 2013	reviewed by expert panel	VCV000090940	2	47705439 - 47705440	2	47478300 - 47478301	90940	96415	rs63751036	NC_000002.12:47478299:ATA:A
NM_000251.2(MSH2):c.2242G>C (p.Asp748His)	MSH2	D748H, D682H	Lynch syndrome|Hereditary nonpolyposis colorectal neoplasms	Uncertain significance	Last reviewed: Jan 30, 2016	criteria provided, single submitter	VCV000237385	2	47705442	2	47478303	237385	238857	rs267608007	NC_000002.12:47478302:G:C
NM_000251.2(MSH2):c.2245G>A (p.Glu749Lys)	MSH2	E749K, E683K	Hereditary cancer-predisposing syndrome|Lynch syndrome|Hereditary nonpolyposis colorectal neoplasms	Likely pathogenic	Last reviewed: Jun 21, 2019	reviewed by expert panel	VCV000090942	2	47705445	2	47478306	90942	96417	rs63751477	NC_000002.12:47478305:G:A
NM_000251.2(MSH2):c.2251G>C (p.Gly751Arg)	MSH2	G751R, G685R	not provided|Hereditary cancer-predisposing syndrome|Lynch syndrome I	Likely pathogenic	Last reviewed: Jun 13, 2018	reviewed by expert panel	VCV000439192	2	47705451	2	47478312	439192	432521	rs63751119	NC_000002.12:47478311:G:C
NM_000251.2(MSH2):c.2251G>A (p.Gly751Arg)	MSH2	G751R, G685R	Hereditary cancer-predisposing syndrome|Lynch syndrome	Pathogenic	Last reviewed: Sep 5, 2013	reviewed by expert panel	VCV000090943	2	47705451	2	47478312	90943	96418	rs63751119	NC_000002.12:47478311:G:A
NM_000251.2(MSH2):c.2260A>G (p.Thr754Ala)	MSH2	T754A, T688A	Lynch syndrome I|Hereditary cancer-predisposing syndrome|Hereditary nonpolyposis colorectal neoplasms|not provided	Uncertain significance	Last reviewed: Jun 1, 2021	criteria provided, multiple submitters, no conflicts	VCV000216352	2	47705460	2	47478321	216352	212204	rs757268664	NC_000002.12:47478320:A:G
NM_000251.2(MSH2):c.2261del (p.Thr754fs)	MSH2	T754fs, T688fs	Lynch syndrome	Pathogenic	Last reviewed: Sep 5, 2013	reviewed by expert panel	VCV000090944	2	47705461	2	47478322	90944	96419	rs267608009	NC_000002.12:47478321:C:
NM_000251.2(MSH2):c.2266_2267insAGA (p.Thr756_Tyr757insLys)	MSH2		Hereditary cancer-predisposing syndrome|Carcinoma of colon	Uncertain significance	Last reviewed: Mar 31, 2020	criteria provided, single submitter	VCV000433900	2	47705465 - 47705466	2	47478326 - 47478327	433900	427163	rs1553369686	NC_000002.12:47478326:A:AAGA
NM_000251.2(MSH2):c.2271C>T (p.Tyr757=)	MSH2		not specified|Lynch syndrome I|not provided|Hereditary cancer-predisposing syndrome|Hereditary nonpolyposis colorectal neoplasms|Malignant tumor of breast	Conflicting interpretations of pathogenicity	Last reviewed: Mar 31, 2021	criteria provided, conflicting interpretations	VCV000183956	2	47705471	2	47478332	183956	181982	rs56076152	NC_000002.12:47478331:C:T
NM_000251.2(MSH2):c.2275G>T (p.Gly759Ter)	MSH2	G759*, G693*	Lynch syndrome|Hereditary cancer-predisposing syndrome|Hereditary nonpolyposis colorectal neoplasms	Pathogenic	Last reviewed: Sep 5, 2013	reviewed by expert panel	VCV000090946	2	47705475	2	47478336	90946	96421	rs63749854	NC_000002.12:47478335:G:T
NM_000251.2(MSH2):c.2283del (p.Gly761_Leu762insTer)	MSH2		Hereditary nonpolyposis colorectal neoplasms|Lynch syndrome	Pathogenic	Last reviewed: Sep 10, 2014	criteria provided, single submitter	VCV000188073	2	47705481	2	47478342	188073	185985	rs786204050	NC_000002.12:47478341:GGG:GG
NM_000251.2(MSH2):c.2282G>C (p.Gly761Ala)	MSH2	G761A, G695A	Lynch syndrome|Hereditary nonpolyposis colorectal neoplasms	Uncertain significance	Last reviewed: Jan 10, 2016	criteria provided, single submitter	VCV000237386	2	47705482	2	47478343	237386	238858	rs876659937	NC_000002.12:47478342:G:C
NM_000251.2(MSH2):c.2290del (p.Trp764fs)	MSH2	W764fs, W698fs	Lynch syndrome	Pathogenic	Last reviewed: Sep 5, 2013	reviewed by expert panel	VCV000090947	2	47705490	2	47478351	90947	96422	rs63749913	NC_000002.12:47478350:T:
NM_000251.2(MSH2):c.2291G>A (p.Trp764Ter)	MSH2	W764*, W698*	Lynch syndrome|Hereditary nonpolyposis colorectal neoplasms|Hereditary cancer-predisposing syndrome	Pathogenic	Last reviewed: Sep 5, 2013	reviewed by expert panel	VCV000090948	2	47705491	2	47478352	90948	96423	rs587779143	NC_000002.12:47478351:G:A
NM_000251.2(MSH2):c.2292G>A (p.Trp764Ter)	MSH2	W764*, W698*	Lynch syndrome|Hereditary cancer-predisposing syndrome|Hereditary nonpolyposis colorectal neoplasms	Pathogenic	Last reviewed: Sep 5, 2013	reviewed by expert panel	VCV000090949	2	47705492	2	47478353	90949	96424	rs63751105	NC_000002.12:47478352:G:A
NM_000251.2(MSH2):c.2293G>A (p.Ala765Thr)	MSH2	A765T, A699T	Hereditary cancer-predisposing syndrome|Hereditary nonpolyposis colorectal neoplasms|Lynch syndrome I	Uncertain significance	Last reviewed: Sep 24, 2020	criteria provided, multiple submitters, no conflicts	VCV000216353	2	47705493	2	47478354	216353	212205	rs63750368	NC_000002.12:47478353:G:A
NM_000251.2(MSH2):c.2294C>T (p.Ala765Val)	MSH2	A765V, A699V	Hereditary cancer-predisposing syndrome|Hereditary nonpolyposis colorectal neoplasms|Lynch syndrome	Uncertain significance	Last reviewed: Sep 13, 2020	criteria provided, multiple submitters, no conflicts	VCV000483660	2	47705494	2	47478355	483660	472865	rs1261458082	NC_000002.12:47478354:C:T
NM_000251.2(MSH2):c.2294del (p.Ala765fs)	MSH2	A765fs, A699fs	Lynch syndrome	Pathogenic	Last reviewed: Sep 5, 2013	reviewed by expert panel	VCV000090951	2	47705494	2	47478355	90951	96426	rs63750346	NC_000002.12:47478354:C:
NM_000251.2(MSH2):c.2295del (p.Ile766fs)	MSH2	I700fs, I766fs	Lynch syndrome	Pathogenic	Last reviewed: Sep 5, 2013	reviewed by expert panel	VCV000090952	2	47705495	2	47478356	90952	96427	rs63751143	NC_000002.12:47478355:T:
NM_000251.2(MSH2):c.2305del (p.Tyr769fs)	MSH2	Y703fs, Y769fs	Lynch syndrome	Pathogenic	Last reviewed: Sep 5, 2013	reviewed by expert panel	VCV000090954	2	47705505	2	47478366	90954	96429	rs63750896	NC_000002.12:47478365:T:
NM_000251.2(MSH2):c.2308A>G (p.Ile770Val)	MSH2	I770V, I704V	Hereditary cancer-predisposing syndrome|Lynch syndrome|Hereditary nonpolyposis colorectal neoplasms|Lynch syndrome I|not provided	Conflicting interpretations of pathogenicity	Last reviewed: Nov 26, 2020	criteria provided, conflicting interpretations	VCV000090955	2	47705508	2	47478369	90955	96430	rs63750684	NC_000002.12:47478368:A:G
NM_000251.2(MSH2):c.2321T>C (p.Ile774Thr)	MSH2	I774T, I708T	not provided|Lynch syndrome|Hereditary nonpolyposis colorectal neoplasms|Hereditary cancer-predisposing syndrome	Uncertain significance	Last reviewed: Oct 12, 2020	criteria provided, multiple submitters, no conflicts	VCV000408514	2	47705521	2	47478382	408514	393164	rs878853811	NC_000002.12:47478381:T:C
NM_000251.2(MSH2):c.2321T>G (p.Ile774Ser)	MSH2	I774S, I708S	Lynch syndrome|Hereditary nonpolyposis colorectal neoplasms	Uncertain significance	Last reviewed: Jan 25, 2016	criteria provided, single submitter	VCV000237387	2	47705521	2	47478382	237387	238859	rs878853811	NC_000002.12:47478381:T:G
NM_000251.2(MSH2):c.2335dup (p.Met779fs)	MSH2	M713fs, M779fs	Hereditary nonpolyposis colorectal neoplasms|Lynch syndrome|Hereditary cancer-predisposing syndrome	Pathogenic	Last reviewed: Sep 5, 2013	reviewed by expert panel	VCV000090957	2	47705534 - 47705535	2	47478395 - 47478396	90957	96432	rs63750149	NC_000002.12:47478395:A:AA
NM_000251.2(MSH2):c.2334C>A (p.Cys778Ter)	MSH2	C778*, C712*	Hereditary nonpolyposis colorectal neoplasms|Hereditary cancer-predisposing syndrome|Lynch syndrome I|not provided|Lynch syndrome	Pathogenic	Last reviewed: Sep 5, 2013	reviewed by expert panel	VCV000090956	2	47705534	2	47478395	90956	96431	rs63750618	NC_000002.12:47478394:C:A
NM_000251.2(MSH2):c.2347del (p.His783fs)	MSH2	H783fs, H717fs	Lynch syndrome	Pathogenic	Last reviewed: Sep 5, 2013	reviewed by expert panel	VCV000090959	2	47705545	2	47478406	90959	96434	rs63750233	NC_000002.12:47478405:CCC:CC
NM_000251.2(MSH2):c.2354A>G (p.His785Arg)	MSH2	H785R, H719R	not provided|Colorectal cancer|Hereditary nonpolyposis colorectal neoplasms|Hereditary cancer-predisposing syndrome	Uncertain significance	Last reviewed: Oct 4, 2020	criteria provided, multiple submitters, no conflicts	VCV000188316	2	47705554	2	47478415	188316	185986	rs200252727	NC_000002.12:47478414:A:G
NM_000251.2(MSH2):c.2361dup (p.Thr788fs)	MSH2	T788fs, T722fs	Lynch syndrome	Pathogenic	Last reviewed: Sep 5, 2013	reviewed by expert panel	VCV000090961	2	47705559 - 47705560	2	47478420 - 47478421	90961	96436	rs63750803	NC_000002.12:47478420:TT:TTT
NM_000251.2(MSH2):c.2360_2361dup (p.Thr788fs)	MSH2	T722fs, T788fs	Lynch syndrome	Pathogenic	Last reviewed: Sep 5, 2013	reviewed by expert panel	VCV000090960	2	47705559 - 47705560	2	47478420 - 47478421	90960	96435	rs63750803	NC_000002.12:47478420:TT:TTTT
NM_000251.2(MSH2):c.2360T>G (p.Leu787Arg)	MSH2	L787R, L721R	Lynch syndrome|Hereditary nonpolyposis colon cancer	Conflicting interpretations of pathogenicity	Last reviewed: Sep 17, 2020	criteria provided, conflicting interpretations	VCV000619523	2	47705560	2	47478421	619523	610916	rs1558521929	NC_000002.12:47478420:T:G
NM_000251.2(MSH2):c.2362dup (p.Thr788fs)	MSH2	T722fs, T788fs	Lynch syndrome|Hereditary nonpolyposis colorectal neoplasms|Hereditary cancer-predisposing syndrome|not provided	Pathogenic	Last reviewed: Sep 5, 2013	reviewed by expert panel	VCV000090962	2	47705561 - 47705562	2	47478422 - 47478423	90962	96437	rs63750463	NC_000002.12:47478422:A:AA
NM_000251.2(MSH2):c.2366C>T (p.Ala789Val)	MSH2	A789V, A723V	Hereditary cancer-predisposing syndrome|not provided|Lynch syndrome	Uncertain significance	Last reviewed: Apr 12, 2020	criteria provided, multiple submitters, no conflicts	VCV000233257	2	47705566	2	47478427	233257	232632	rs876660292	NC_000002.12:47478426:C:T
NM_000251.2(MSH2):c.2375A>G (p.Asn792Ser)	MSH2	N792S, N726S	Lynch syndrome|Hereditary nonpolyposis colorectal neoplasms|Hereditary cancer-predisposing syndrome|Lynch syndrome I	Uncertain significance	Last reviewed: Nov 4, 2020	criteria provided, multiple submitters, no conflicts	VCV000143010	2	47705575	2	47478436	143010	152724	rs587782891	NC_000002.12:47478435:A:G
NM_000251.3(MSH2):c.2388del (p.Val797fs)	MSH2	V731fs, V797fs	not provided|Hereditary cancer-predisposing syndrome|Lynch syndrome	Pathogenic	Last reviewed: Sep 5, 2013	reviewed by expert panel	VCV000090963	2	47705588	2	47478449	90963	96438	rs63749983	NC_000002.12:47478448:T:
NM_000251.2(MSH2):c.2393A>G (p.Asn798Ser)	MSH2	N798S, N732S	Hereditary cancer-predisposing syndrome|Hereditary nonpolyposis colorectal neoplasms|Lynch syndrome I	Uncertain significance	Last reviewed: Nov 10, 2019	criteria provided, multiple submitters, no conflicts	VCV000188109	2	47705593	2	47478454	188109	185987	rs786204073	NC_000002.12:47478453:A:G
NM_000251.2(MSH2):c.2400A>G (p.Leu800=)	MSH2		Hereditary nonpolyposis colorectal neoplasms|not provided|not specified|Malignant tumor of breast|Hereditary cancer-predisposing syndrome|Lynch syndrome I	Conflicting interpretations of pathogenicity	Last reviewed: Dec 8, 2020	criteria provided, conflicting interpretations	VCV000090965	2	47705600	2	47478461	90965	96440	rs201298777	NC_000002.12:47478460:A:G
NM_000251.3(MSH2):c.2408_2409del (p.Thr803fs)	MSH2	T803fs, T737fs	Lynch syndrome	Pathogenic	Last reviewed: Sep 5, 2013	reviewed by expert panel	VCV000090966	2	47705606 - 47705607	2	47478467 - 47478468	90966	96441	rs63750060	NC_000002.12:47478466:CACA:CA
NM_000251.2(MSH2):c.2407A>G (p.Thr803Ala)	MSH2	T803A, T737A	not specified|Hereditary nonpolyposis colorectal neoplasms|Hereditary breast and ovarian cancer syndrome|Hereditary cancer-predisposing syndrome	Uncertain significance	Last reviewed: Jul 10, 2020	criteria provided, multiple submitters, no conflicts	VCV000455562	2	47705607	2	47478468	455562	451111	rs63751168	NC_000002.12:47478467:A:G
NM_000251.2(MSH2):c.2410G>A (p.Ala804Thr)	MSH2	A804T, A738T	Lynch syndrome|Hereditary cancer-predisposing syndrome	Uncertain significance	Last reviewed: Sep 22, 2018	criteria provided, multiple submitters, no conflicts	VCV000408486	2	47705610	2	47478471	408486	392800	rs1060502005	NC_000002.12:47478470:G:A
NM_000251.2(MSH2):c.2418dup (p.Thr807fs)	MSH2	T741fs, T807fs	Lynch syndrome	Pathogenic	Last reviewed: Sep 5, 2013	reviewed by expert panel	VCV000090967	2	47705616 - 47705617	2	47478477 - 47478478	90967	96442	rs587779144	NC_000002.12:47478477:CC:CCC
NM_000251.3(MSH2):c.2417C>T (p.Thr806Ile)	MSH2	T806I, T740I	Lynch syndrome|not provided|Hereditary nonpolyposis colorectal neoplasms|Hereditary cancer-predisposing syndrome	Uncertain significance	Last reviewed: Oct 14, 2020	criteria provided, multiple submitters, no conflicts	VCV000219534	2	47705617	2	47478478	219534	221246	rs758889557	NC_000002.12:47478477:C:T
NM_000251.2(MSH2):c.2422G>T (p.Glu808Ter)	MSH2	E808*, E742*	Lynch syndrome	Pathogenic	Last reviewed: Sep 5, 2013	reviewed by expert panel	VCV000090969	2	47705622	2	47478483	90969	96444	rs34986638	NC_000002.12:47478482:G:T
NM_000251.2(MSH2):c.2425G>T (p.Glu809Ter)	MSH2	E809*, E743*	not provided|Lynch syndrome	Likely pathogenic	Last reviewed: Dec 12, 2017	criteria provided, single submitter	VCV000433901	2	47705625	2	47478486	433901	427164	rs202145681	NC_000002.12:47478485:G:T
NM_000251.2(MSH2):c.2425G>A (p.Glu809Lys)	MSH2	E809K, E743K	Hereditary nonpolyposis colorectal neoplasms|Hereditary breast and ovarian cancer syndrome|not provided|Hereditary cancer-predisposing syndrome|Malignant tumor of breast|not specified|Lynch syndrome I	Conflicting interpretations of pathogenicity	Last reviewed: Nov 25, 2020	criteria provided, conflicting interpretations	VCV000041648	2	47705625	2	47478486	41648	50087	rs202145681	NC_000002.12:47478485:G:A
NM_000251.2(MSH2):c.2427dup (p.Thr810fs)	MSH2	T810fs, T744fs	Lynch syndrome	Pathogenic	Last reviewed: Sep 5, 2013	reviewed by expert panel	VCV000090970	2	47705626 - 47705627	2	47478487 - 47478488	90970	96445	rs63751079	NC_000002.12:47478487:G:GG
NM_000251.2(MSH2):c.2432T>G (p.Leu811Ter)	MSH2	L811*, L745*	Hereditary nonpolyposis colorectal neoplasms|Lynch syndrome	Pathogenic	Last reviewed: Sep 5, 2013	reviewed by expert panel	VCV000090971	2	47705632	2	47478493	90971	96446	rs63751018	NC_000002.12:47478492:T:G
NM_000251.2(MSH2):c.2437A>G (p.Met813Val)	MSH2	M813V, M747V	Hereditary nonpolyposis colorectal neoplasms|not provided|Colorectal cancer, non-polyposis|Hereditary cancer-predisposing syndrome|not specified|Lynch syndrome I	Uncertain significance	Last reviewed: Jun 13, 2018	reviewed by expert panel	VCV000090972	2	47705637	2	47478498	90972	96447	rs63749841	NC_000002.12:47478497:A:G
NM_000251.2(MSH2):c.2446C>T (p.Gln816Ter)	MSH2	Q816*, Q750*	Lynch syndrome|Hereditary nonpolyposis colorectal neoplasms|Hereditary cancer-predisposing syndrome	Pathogenic	Last reviewed: Sep 5, 2013	reviewed by expert panel	VCV000090974	2	47705646	2	47478507	90974	96449	rs63749917	NC_000002.12:47478506:C:T
NM_000251.2(MSH2):c.2458+1G>A	MSH2		Hereditary nonpolyposis colorectal neoplasms|Hereditary cancer-predisposing syndrome|Lynch syndrome|not provided	Likely pathogenic	Last reviewed: Jun 21, 2019	reviewed by expert panel	VCV000090976	2	47705659	2	47478520	90976	96451	rs267608010	NC_000002.12:47478519:G:A
NM_000251.2(MSH2):c.2458+2T>C	MSH2		Lynch syndrome|Hereditary cancer-predisposing syndrome	Likely pathogenic	Last reviewed: Sep 27, 2019	criteria provided, multiple submitters, no conflicts	VCV000619570	2	47705660	2	47478521	619570	610974	rs1278858560	NC_000002.12:47478520:T:C
NM_000251.2(MSH2):c.2458+3A>C	MSH2		Lynch syndrome	Uncertain significance	Last reviewed: Jun 8, 2016	criteria provided, single submitter	VCV000408487	2	47705661	2	47478522	408487	392923	rs761709497	NC_000002.12:47478521:A:C
NM_000251.2(MSH2):c.2458+8C>G	MSH2		Lynch syndrome I|Hereditary nonpolyposis colorectal neoplasms|Hereditary cancer-predisposing syndrome|not specified	Conflicting interpretations of pathogenicity	Last reviewed: Apr 28, 2021	criteria provided, conflicting interpretations	VCV000135857	2	47705666	2	47478527	135857	139569	rs189025757	NC_000002.12:47478526:C:G
NM_000251.3(MSH2):c.2459-12A>G	MSH2		not provided|Lynch syndrome|not specified|Hereditary cancer-predisposing syndrome	Conflicting interpretations of pathogenicity	Last reviewed: Mar 23, 2021	criteria provided, conflicting interpretations	VCV000090977	2	47707823	2	47480684	90977	96452	rs267608012	NC_000002.12:47480683:A:G
NM_000251.2(MSH2):c.2459-1G>A	MSH2		Lynch syndrome|Hereditary nonpolyposis colorectal neoplasms	Likely pathogenic	Last reviewed: Nov 16, 2019	criteria provided, multiple submitters, no conflicts	VCV000408455	2	47707834	2	47480695	408455	393172	rs1060501991	NC_000002.12:47480694:G:A
NM_000251.3(MSH2):c.2461_2462del (p.Val821fs)	MSH2	V755fs, V821fs	Hereditary cancer-predisposing syndrome|Lynch syndrome	Pathogenic	Last reviewed: Jul 2, 2018	criteria provided, multiple submitters, no conflicts	VCV000428483	2	47707835 - 47707836	2	47480696 - 47480697	428483	419418	rs1114167828	NC_000002.12:47480695:GTGT:GT
NM_000251.3(MSH2):c.2459G>A (p.Gly820Asp)	MSH2	G820D, G754D	Hereditary nonpolyposis colorectal neoplasms|Hereditary cancer-predisposing syndrome|Lynch syndrome|Lynch syndrome I	Uncertain significance	Last reviewed: Oct 30, 2020	criteria provided, multiple submitters, no conflicts	VCV000202204	2	47707835	2	47480696	202204	198613	rs794729229	NC_000002.12:47480695:G:A
NM_000251.2(MSH2):c.2463C>T (p.Val821=)	MSH2		Hereditary cancer-predisposing syndrome|Lynch syndrome I	Conflicting interpretations of pathogenicity	Last reviewed: Jan 12, 2018	criteria provided, conflicting interpretations	VCV000336431	2	47707839	2	47480700	336431	286670	rs886056136	NC_000002.12:47480699:C:T
NM_000251.3(MSH2):c.2466_2467del (p.Cys822_Asp823delinsTer)	MSH2		Hereditary cancer-predisposing syndrome|Lynch syndrome	Pathogenic	Last reviewed: Sep 5, 2013	reviewed by expert panel	VCV000090981	2	47707840 - 47707841	2	47480701 - 47480702	90981	96456	rs63751621	NC_000002.12:47480700:TGTG:TG
NM_000251.2(MSH2):c.2466T>A (p.Cys822Ter)	MSH2	C822*, C756*	Lynch syndrome	Likely pathogenic	Last reviewed: Apr 25, 2016	criteria provided, single submitter	VCV000495770	2	47707842	2	47480703	495770	486983	rs63749846	NC_000002.12:47480702:T:A
NM_000251.2(MSH2):c.2470C>T (p.Gln824Ter)	MSH2	Q824*, Q758*	not provided|Lynch syndrome|Hereditary nonpolyposis colorectal neoplasms|Hereditary cancer-predisposing syndrome	Pathogenic	Last reviewed: Sep 5, 2013	reviewed by expert panel	VCV000090983	2	47707846	2	47480707	90983	96458	rs63750623	NC_000002.12:47480706:C:T
NM_000251.2(MSH2):c.2485_2498dup (p.Ala834fs)	MSH2	A834fs, A768fs	Lynch syndrome	Pathogenic	Last reviewed: Sep 5, 2013	reviewed by expert panel	VCV000090984	2	47707859 - 47707860	2	47480720 - 47480721	90984	96459	rs587779146	NC_000002.12:47480720:TCATGTTGCAGAGCT:TCATGTTGCAGAGCTCATGTTGCAGAGCT
NM_000251.2(MSH2):c.2485del (p.His829fs)	MSH2	H763fs, H829fs	Hereditary nonpolyposis colorectal neoplasms|Lynch syndrome|Hereditary cancer-predisposing syndrome|not provided	Pathogenic	Last reviewed: Sep 5, 2013	reviewed by expert panel	VCV000090985	2	47707861	2	47480722	90985	96460	rs63751117	NC_000002.12:47480721:C:
NM_000251.3(MSH2):c.2498T>A (p.Leu833His)	MSH2	L767H, L833H	Hereditary nonpolyposis colorectal neoplasms|Hereditary cancer-predisposing syndrome|Carcinoma of colon	Uncertain significance	Last reviewed: Aug 24, 2019	criteria provided, multiple submitters, no conflicts	VCV000821389	2	47707874	2	47480735	821389	807082	rs1573578539	NC_000002.12:47480734:T:A
NM_000251.2(MSH2):c.2502_2508del (p.Asn835fs)	MSH2	N835fs, N769fs	Hereditary cancer-predisposing syndrome|not provided|Lynch syndrome|Hereditary nonpolyposis colorectal neoplasms	Pathogenic	Last reviewed: Sep 5, 2013	reviewed by expert panel	VCV000090987	2	47707877 - 47707883	2	47480738 - 47480744	90987	96462	rs63751447	NC_000002.12:47480737:CTAATTTC:C
NM_000251.3(MSH2):c.2503A>C (p.Asn835His)	MSH2	N835H, N769H	Hereditary nonpolyposis colorectal neoplasms|Lynch syndrome I|Hereditary cancer-predisposing syndrome|not specified|not provided	Conflicting interpretations of pathogenicity	Last reviewed: Dec 25, 2020	criteria provided, conflicting interpretations	VCV000090988	2	47707879	2	47480740	90988	96463	rs41295296	NC_000002.12:47480739:A:C
NM_000251.2(MSH2):c.2507del (p.Phe836fs)	MSH2	F836fs, F770fs	Lynch syndrome	Pathogenic	Last reviewed: Sep 5, 2013	reviewed by expert panel	VCV000090989	2	47707881	2	47480742	90989	96464	rs63750008	NC_000002.12:47480741:TTT:TT
NM_000251.2(MSH2):c.2516A>G (p.His839Arg)	MSH2	H839R, H773R	Malignant tumor of breast|not provided|Hereditary nonpolyposis colorectal neoplasms|Lynch syndrome|Muir-Torr├⌐ syndrome|Lynch syndrome I|Turcot syndrome|Lynch syndrome I|Hereditary cancer-predisposing syndrome	Conflicting interpretations of pathogenicity	Last reviewed: Oct 19, 2020	criteria provided, conflicting interpretations	VCV000090990	2	47707892	2	47480753	90990	96465	rs63750027	NC_000002.12:47480752:A:G
NM_000251.2(MSH2):c.2521del (p.Val840_Ile841insTer)	MSH2		Lynch syndrome	Pathogenic	Last reviewed: Sep 5, 2013	reviewed by expert panel	VCV000090992	2	47707896	2	47480757	90992	96467	rs587779147	NC_000002.12:47480756:AA:A
NM_000251.3(MSH2):c.2525_2526del (p.Glu842fs)	MSH2	E776fs, E842fs	Lynch syndrome|Hereditary nonpolyposis colorectal neoplasms|Hereditary cancer-predisposing syndrome|Lynch syndrome I	Pathogenic	Last reviewed: Sep 5, 2013	reviewed by expert panel	VCV000090993	2	47707899 - 47707900	2	47480760 - 47480761	90993	96468	rs587779148	NC_000002.12:47480759:AGAG:AG
NM_000251.2(MSH2):c.2525A>T (p.Glu842Val)	MSH2	E842V, E776V	Hereditary cancer-predisposing syndrome|Hereditary nonpolyposis colorectal neoplasms|Lynch syndrome I	Uncertain significance	Last reviewed: Oct 5, 2020	criteria provided, multiple submitters, no conflicts	VCV000220488	2	47707901	2	47480762	220488	221248	rs373393954	NC_000002.12:47480761:A:T
NM_000251.3(MSH2):c.2529_2530del (p.Cys843_Ala844insTer)	MSH2		Lynch syndrome	Pathogenic	Last reviewed: Sep 5, 2013	reviewed by expert panel	VCV000090994	2	47707902 - 47707903	2	47480763 - 47480764	90994	96469	rs63749975	NC_000002.12:47480762:GTGTG:GTG
NM_000251.3(MSH2):c.2533A>G (p.Lys845Glu)	MSH2	K845E, K779E	not specified|Lynch syndrome|Hereditary breast and ovarian cancer syndrome|Hereditary cancer-predisposing syndrome|Lynch syndrome I|Hereditary nonpolyposis colorectal neoplasms	Uncertain significance	Last reviewed: Sep 10, 2020	criteria provided, multiple submitters, no conflicts	VCV000090995	2	47707909	2	47480770	90995	96470	rs63750571	NC_000002.12:47480769:A:G
NM_000251.2(MSH2):c.2536C>T (p.Gln846Ter)	MSH2	Q846*, Q780*	Lynch syndrome|not provided|Hereditary nonpolyposis colorectal neoplasms	Pathogenic	Last reviewed: Sep 5, 2013	reviewed by expert panel	VCV000090996	2	47707912	2	47480773	90996	96471	rs63750857	NC_000002.12:47480772:C:T
NM_000251.3(MSH2):c.2537A>G (p.Gln846Arg)	MSH2	Q846R, Q780R	Hereditary cancer-predisposing syndrome|Lynch syndrome I|not specified|not provided|Hereditary nonpolyposis colorectal neoplasms	Conflicting interpretations of pathogenicity	Last reviewed: Oct 20, 2020	criteria provided, conflicting interpretations	VCV000182585	2	47707913	2	47480774	182585	180029	rs140754514	NC_000002.12:47480773:A:G
NM_000251.2(MSH2):c.2545del (p.Leu849fs)	MSH2	L783fs, L849fs	Lynch syndrome	Pathogenic	Last reviewed: Sep 5, 2013	reviewed by expert panel	VCV000090997	2	47707919	2	47480780	90997	96472	rs587779149	NC_000002.12:47480779:CCC:CC
NM_000251.2(MSH2):c.2551C>A (p.Leu851Ile)	MSH2	L851I, L785I	Hereditary nonpolyposis colorectal neoplasms|Lynch syndrome I|Hereditary cancer-predisposing syndrome|not provided	Uncertain significance	Last reviewed: Sep 9, 2020	criteria provided, multiple submitters, no conflicts	VCV000090998	2	47707927	2	47480788	90998	96473	rs267608015	NC_000002.12:47480787:C:A
NM_000251.3(MSH2):c.2553T>G (p.Leu851=)	MSH2		Lynch syndrome I|Hereditary nonpolyposis colorectal neoplasms|Hereditary cancer-predisposing syndrome	Conflicting interpretations of pathogenicity	Last reviewed: Oct 1, 2020	criteria provided, conflicting interpretations	VCV000741196	2	47707929	2	47480790	741196	747675	rs1553370386	NC_000002.12:47480789:T:G
NM_000251.3(MSH2):c.2554GAG[1] (p.Glu853del)	MSH2	E853del, E787del	Lynch syndrome	Uncertain significance	Last reviewed: Aug 27, 2016	criteria provided, single submitter	VCV000408542	2	47707930 - 47707932	2	47480791 - 47480793	408542	393177	rs766906365	NC_000002.12:47480790:GAGGAG:GAG
NM_000251.2(MSH2):c.2556G>C (p.Glu852Asp)	MSH2	E852D, E786D	Lynch syndrome I|not provided|Hereditary nonpolyposis colorectal neoplasms|Hereditary cancer-predisposing syndrome|not specified	Uncertain significance	Last reviewed: Mar 4, 2021	criteria provided, multiple submitters, no conflicts	VCV000141042	2	47707932	2	47480793	141042	150756	rs587781453	NC_000002.12:47480792:G:C
NM_000251.2(MSH2):c.2558A>C (p.Glu853Ala)	MSH2	E853A, E787A	Carcinoma of colon|Hereditary cancer-predisposing syndrome|Lynch syndrome I|Hereditary nonpolyposis colorectal neoplasms|not provided|not specified	Uncertain significance	Last reviewed: Dec 11, 2020	criteria provided, multiple submitters, no conflicts	VCV000090999	2	47707934	2	47480795	90999	96474	rs63750797	NC_000002.12:47480794:A:C
NM_000251.2(MSH2):c.2562del (p.Gln855fs)	MSH2	Q789fs, Q855fs	Hereditary cancer-predisposing syndrome|Lynch syndrome I	Pathogenic/Likely pathogenic	Last reviewed: Dec 9, 2019	criteria provided, multiple submitters, no conflicts	VCV000428495	2	47707936	2	47480797	428495	419421	rs1114167836	NC_000002.12:47480796:TTT:TT
NM_000251.2(MSH2):c.2567A>G (p.Tyr856Cys)	MSH2	Y856C, Y790C	Hereditary cancer-predisposing syndrome|Lynch syndrome I|Hereditary nonpolyposis colorectal neoplasms	Uncertain significance	Last reviewed: Nov 25, 2019	criteria provided, multiple submitters, no conflicts	VCV000091003	2	47707943	2	47480804	91003	96478	rs587779150	NC_000002.12:47480803:A:G
NM_000251.2(MSH2):c.2576_2584del (p.Glu859_Gln861del)	MSH2		not specified|not provided|Hereditary nonpolyposis colorectal neoplasms|Hereditary cancer-predisposing syndrome|Lynch syndrome I|Lynch syndrome	Conflicting interpretations of pathogenicity	Last reviewed: Dec 9, 2020	criteria provided, conflicting interpretations	VCV000140785	2	47707950 - 47707958	2	47480811 - 47480819	140785	150499	rs587781278	NC_000002.12:47480810:AGAATCGCAAG:AG
NM_000251.2(MSH2):c.2575G>T (p.Glu859Ter)	MSH2	E859*, E793*	Hereditary nonpolyposis colorectal neoplasms|Lynch syndrome|Hereditary cancer-predisposing syndrome	Pathogenic	Last reviewed: Sep 5, 2013	reviewed by expert panel	VCV000091004	2	47707951	2	47480812	91004	96479	rs63749830	NC_000002.12:47480811:G:T
NM_000251.2(MSH2):c.2579C>A (p.Ser860Ter)	MSH2	S860*, S794*	Lynch syndrome|Hereditary cancer-predisposing syndrome|Lynch syndrome I	Pathogenic	Last reviewed: Sep 5, 2013	reviewed by expert panel	VCV000091005	2	47707955	2	47480816	91005	96480	rs63750849	NC_000002.12:47480815:C:A
NM_000251.2(MSH2):c.2580G>A (p.Ser860=)	MSH2		Hereditary nonpolyposis colorectal neoplasms|Hereditary cancer-predisposing syndrome|Lynch syndrome I|not specified	Conflicting interpretations of pathogenicity	Last reviewed: Nov 26, 2020	criteria provided, conflicting interpretations	VCV000232231	2	47707956	2	47480817	232231	232641	rs752428475	NC_000002.12:47480816:G:A
NM_000251.3(MSH2):c.2581C>T (p.Gln861Ter)	MSH2	Q861*, Q795*	Hereditary nonpolyposis colorectal neoplasms|Lynch syndrome|Hereditary cancer-predisposing syndrome	Pathogenic	Last reviewed: Sep 5, 2013	reviewed by expert panel	VCV000091007	2	47707957	2	47480818	91007	96482	rs63750291	NC_000002.12:47480817:C:T
NM_000251.2(MSH2):c.2591A>C (p.Asp864Ala)	MSH2	D864A, D798A	Hereditary nonpolyposis colorectal neoplasms|Lynch syndrome	Uncertain significance	Last reviewed: Jan 15, 2015	criteria provided, single submitter	VCV000216356	2	47707967	2	47480828	216356	212208	rs863224642	NC_000002.12:47480827:A:C
NM_000251.2(MSH2):c.2593_2597del (p.Ile865fs)	MSH2	I799fs, I865fs	Lynch syndrome	Pathogenic	Last reviewed: Sep 5, 2013	reviewed by expert panel	VCV000091009	2	47707967 - 47707971	2	47480828 - 47480832	91009	96484	rs587779151	NC_000002.12:47480827:ATATCAT:AT
NM_000251.3(MSH2):c.2606C>A (p.Ala869Glu)	MSH2	A869E, A803E	Carcinoma of colon|not specified|Hereditary cancer-predisposing syndrome|Hereditary nonpolyposis colorectal neoplasms|Lynch syndrome|not provided	Uncertain significance	Last reviewed: Oct 27, 2020	criteria provided, multiple submitters, no conflicts	VCV000182587	2	47707982	2	47480843	182587	180031	rs730881772	NC_000002.12:47480842:C:A
NM_000251.2(MSH2):c.2615A>G (p.Lys872Arg)	MSH2	K872R, K806R	Hereditary nonpolyposis colorectal neoplasms|Hereditary cancer-predisposing syndrome|Lynch syndrome I	Conflicting interpretations of pathogenicity	Last reviewed: Jul 29, 2020	criteria provided, conflicting interpretations	VCV000135859	2	47707991	2	47480852	135859	139571	rs587780686	NC_000002.12:47480851:A:G
NM_000251.2(MSH2):c.2620T>G (p.Tyr874Asp)	MSH2	Y874D, Y808D	not provided|Lynch syndrome	Uncertain significance	Last reviewed: May 15, 2016	criteria provided, multiple submitters, no conflicts	VCV000246206	2	47707996	2	47480857	246206	244397	rs879254152	NC_000002.12:47480856:T:G
NM_000251.2(MSH2):c.2622T>A (p.Tyr874Ter)	MSH2	Y874*, Y808*	Lynch syndrome	Pathogenic	Last reviewed: Sep 5, 2013	reviewed by expert panel	VCV000091014	2	47707998	2	47480859	91014	96489	rs587779152	NC_000002.12:47480858:T:A
NM_000251.3(MSH2):c.2633_2634del (p.Glu878fs)	MSH2	E812fs, E878fs	Hereditary nonpolyposis colorectal neoplasms|Lynch syndrome|not specified|not provided|Hereditary cancer-predisposing syndrome|Lynch syndrome I	Pathogenic	Last reviewed: Sep 5, 2013	reviewed by expert panel	VCV000091015	2	47708009 - 47708010	2	47480866 - 47480867	91015	96490	rs63751618	NC_000002.12:47480865:AGAGAG:AGAG
NM_000251.2(MSH2):c.2630G>A (p.Arg877Lys)	MSH2	R811K, R877K	Hereditary nonpolyposis colorectal neoplasms|Carcinoma of colon	Uncertain significance	Last reviewed: Jul 8, 2018	criteria provided, single submitter	VCV000663461	2	47708006	2	47480867	663461	630186	rs1573579234	NC_000002.12:47480866:G:A
NM_000251.2(MSH2):c.2634G>C (p.Glu878Asp)	MSH2	E878D, E812D	Hereditary cancer-predisposing syndrome|Lynch syndrome|Hereditary nonpolyposis colorectal neoplasms	Uncertain significance	Last reviewed: Jun 13, 2018	reviewed by expert panel	VCV000091022	2	47708010	2	47480871	91022	96497	rs63751624	NC_000002.12:47480870:G:C
NM_000251.2(MSH2):c.2634G>A (p.Glu878=)	MSH2		Lynch syndrome|Hereditary nonpolyposis colorectal neoplasms|not provided|Hereditary nonpolyposis colon cancer|Hereditary cancer-predisposing syndrome	Pathogenic	Last reviewed: Sep 5, 2013	reviewed by expert panel	VCV000091021	2	47708010	2	47480871	91021	96496	rs63751624	NC_000002.12:47480870:G:A
NM_000251.2(MSH2):c.2634+1G>T	MSH2		Lynch-like syndrome|Hereditary nonpolyposis colorectal neoplasms|Lynch syndrome|Hereditary cancer-predisposing syndrome	Likely pathogenic	Last reviewed: Jun 21, 2019	reviewed by expert panel	VCV000091017	2	47708011	2	47480872	91017	96492	rs267608019	NC_000002.12:47480871:G:T
NM_000251.2(MSH2):c.2634+1G>A	MSH2		Hereditary nonpolyposis colorectal neoplasms|Lynch syndrome|Hereditary cancer-predisposing syndrome|not specified	Likely pathogenic	Last reviewed: Jun 21, 2019	reviewed by expert panel	VCV000091016	2	47708011	2	47480872	91016	96491	rs267608019	NC_000002.12:47480871:G:A
NM_000251.2(MSH2):c.2634+5G>T	MSH2		Lynch syndrome|Hereditary nonpolyposis colorectal neoplasms	Likely pathogenic	Last reviewed: Aug 28, 2015	criteria provided, single submitter	VCV000091020	2	47708015	2	47480876	91020	96495	rs267608017	NC_000002.12:47480875:G:T
NM_000251.2(MSH2):c.2634+5G>C	MSH2		Hereditary nonpolyposis colorectal neoplasms|Lynch syndrome|Hereditary cancer-predisposing syndrome	Pathogenic	Last reviewed: Sep 5, 2013	reviewed by expert panel	VCV000091019	2	47708015	2	47480876	91019	96494	rs267608017	NC_000002.12:47480875:G:C
NM_000251.3(MSH2):c.[2635-3C>T;2635-5T>C]	MSH2		Lynch syndrome	Likely pathogenic	Last reviewed: Jun 21, 2019	reviewed by expert panel	VCV000691526	2|2	47709913	2|2	47482774	691526	679212|679213	rs267608018|rs587779153	NC_000002.12:47482773:T:C|NC_000002.12:47482775:C:T
NM_000251.2(MSH2):c.2635-2A>G	MSH2		Lynch syndrome I|Hereditary nonpolyposis colorectal neoplasms	Likely pathogenic	Last reviewed: Jun 13, 2018	reviewed by expert panel	VCV000561173	2	47709916	2	47482777	561173	552276	rs1114167818	NC_000002.12:47482776:A:G
NM_000251.2(MSH2):c.2635-1G>T	MSH2		Hereditary nonpolyposis colorectal neoplasms|Lynch syndrome	Likely pathogenic	Last reviewed: Jun 21, 2019	reviewed by expert panel	VCV000091023	2	47709917	2	47482778	91023	96498	rs267608020	NC_000002.12:47482777:G:T
NM_000251.2(MSH2):c.2635C>T (p.Gln879Ter)	MSH2	Q879*, Q813*	not provided|Hereditary nonpolyposis colorectal neoplasms|Hereditary cancer-predisposing syndrome|Lynch syndrome I	Pathogenic	Last reviewed: Jun 13, 2018	reviewed by expert panel	VCV000091028	2	47709918	2	47482779	91028	96503	rs63751469	NC_000002.12:47482778:C:T
NM_000251.2(MSH2):c.2647dup (p.Ile883fs)	MSH2	I817fs	Endometrial carcinoma|not provided|Hereditary nonpolyposis colorectal neoplasms|Lynch syndrome I|Hereditary cancer-predisposing syndrome	Pathogenic	Last reviewed: Jun 13, 2018	reviewed by expert panel	VCV000091031	2	47709924 - 47709925	2	47482785 - 47482786	91031	96506	rs63750084	NC_000002.12:47482785:AAAAAA:AAAAAAA
NM_000251.2(MSH2):c.2647del (p.Ile883fs)	MSH2	I817fs	Hereditary cancer-predisposing syndrome|Lynch syndrome I|Hereditary nonpolyposis colorectal neoplasms|not provided	Pathogenic	Last reviewed: Jun 13, 2018	reviewed by expert panel	VCV000091030	2	47709925	2	47482786	91030	96505	rs63750084	NC_000002.12:47482785:AAAAAA:AAAAA
NM_000251.2(MSH2):c.2653C>T (p.Gln885Ter)	MSH2	Q885*, Q819*	Hereditary cancer-predisposing syndrome|not provided|Lynch syndrome I|Hereditary nonpolyposis colorectal neoplasms	Pathogenic	Last reviewed: Jun 13, 2018	reviewed by expert panel	VCV000091033	2	47709936	2	47482797	91033	96508	rs63750808	NC_000002.12:47482796:C:T
NM_000251.2(MSH2):c.2662del (p.Leu888fs)	MSH2	L822fs	Carcinoma of colon|Lynch syndrome I|Hereditary nonpolyposis colorectal neoplasms|Hereditary cancer-predisposing syndrome	Pathogenic	Last reviewed: Jun 13, 2018	reviewed by expert panel	VCV000091035	2	47709944	2	47482805	91035	96510	rs63751007	NC_000002.12:47482804:CC:C
NM_000251.2(MSH2):c.2680dup (p.Met894fs)	MSH2	M828fs	not provided|Hereditary nonpolyposis colorectal neoplasms|Lynch syndrome|Hereditary cancer-predisposing syndrome	Conflicting interpretations of pathogenicity	Last reviewed: Sep 11, 2020	criteria provided, conflicting interpretations	VCV000229809	2	47709960 - 47709961	2	47482821 - 47482822	229809	232647	rs876658211	NC_000002.12:47482821:AAA:AAAA
NM_000251.2(MSH2):c.2699C>G (p.Ser900Ter)	MSH2	S900*, S834*	Lynch syndrome|Hereditary nonpolyposis colorectal neoplasms	Uncertain significance	Last reviewed: Apr 27, 2020	criteria provided, single submitter	VCV000237392	2	47709982	2	47482843	237392	238863	rs878853814	NC_000002.12:47482842:C:G
NM_000251.2(MSH2):c.2717T>C (p.Ile906Thr)	MSH2	I906T, I840T	Hereditary nonpolyposis colorectal neoplasms|Hereditary cancer-predisposing syndrome|Lynch syndrome I	Uncertain significance	Last reviewed: Sep 13, 2020	criteria provided, multiple submitters, no conflicts	VCV000135860	2	47710000	2	47482861	135860	139572	rs587780687	NC_000002.12:47482860:T:C
NM_000251.2(MSH2):c.2718A>G (p.Ile906Met)	MSH2	I906M, I840M	Hereditary cancer-predisposing syndrome|Lynch syndrome	Uncertain significance	Last reviewed: May 11, 2020	criteria provided, multiple submitters, no conflicts	VCV000232549	2	47710001	2	47482862	232549	232651	rs876659835	NC_000002.12:47482861:A:G
NM_000251.2(MSH2):c.2726A>T (p.Lys909Ile)	MSH2	K909I, K843I	Hereditary cancer-predisposing syndrome|Hereditary nonpolyposis colorectal neoplasms|not provided|Lynch syndrome I	Uncertain significance	Last reviewed: Oct 19, 2020	criteria provided, multiple submitters, no conflicts	VCV000216359	2	47710009	2	47482870	216359	212210	rs34319539	NC_000002.12:47482869:A:T
NM_000251.3(MSH2):c.2732T>G (p.Leu911Arg)	MSH2	L911R, L845R	Carcinoma of colon|Hereditary nonpolyposis colorectal neoplasms|Lynch syndrome|Lynch syndrome I|Hereditary cancer-predisposing syndrome|not specified|not provided	Conflicting interpretations of pathogenicity	Last reviewed: Dec 3, 2020	criteria provided, conflicting interpretations	VCV000091039	2	47710015	2	47482876	91039	96514	rs41295182	NC_000002.12:47482875:T:G
NM_000251.2(MSH2):c.2734A>C (p.Lys912Gln)	MSH2	K912Q, K846Q	Lynch syndrome	Uncertain significance	Last reviewed: Jun 12, 2016	criteria provided, single submitter	VCV000408472	2	47710017	2	47482878	408472	393180	rs1060501998	NC_000002.12:47482877:A:C
NM_000251.2(MSH2):c.2740G>T (p.Glu914Ter)	MSH2	E914*, E848*	Lynch syndrome	Uncertain significance	Last reviewed: Jun 21, 2019	reviewed by expert panel	VCV000091040	2	47710023	2	47482884	91040	96515	rs267608024	NC_000002.12:47482883:G:T
NM_000251.3(MSH2):c.2756ATA[1] (p.Asn920del)	MSH2	N854del, N920del	Lynch syndrome I|Hereditary nonpolyposis colorectal neoplasms|Hereditary cancer-predisposing syndrome	Uncertain significance	Last reviewed: Jul 21, 2020	criteria provided, multiple submitters, no conflicts	VCV000821770	2	47710038 - 47710040	2	47482899 - 47482901	821770	807102	rs1573582800	NC_000002.12:47482898:AATAATA:AATA
NM_000251.2(MSH2):c.2777T>A (p.Ile926Asn)	MSH2	I926N, I860N	Hereditary nonpolyposis colorectal neoplasms|Lynch syndrome I|not specified|not provided|Hereditary cancer-predisposing syndrome	Uncertain significance	Last reviewed: Sep 5, 2020	criteria provided, multiple submitters, no conflicts	VCV000237393	2	47710060	2	47482921	237393	238864	rs199747712	NC_000002.12:47482920:T:A
NM_000251.2(MSH2):c.2782T>C (p.Ser928Pro)	MSH2	S928P, S862P	Lynch syndrome|Hereditary nonpolyposis colorectal neoplasms	Uncertain significance	Last reviewed: Jul 10, 2015	criteria provided, single submitter	VCV000219489	2	47710065	2	47482926	219489	221250	rs587781852	NC_000002.12:47482925:T:C
NM_000251.3(MSH2):c.2785C>T (p.Arg929Ter)	MSH2	R929*, R863*	Carcinoma of colon|Hereditary nonpolyposis colorectal neoplasms|not provided|Lynch syndrome|Lynch syndrome I|Hereditary cancer-predisposing syndrome	Uncertain significance	Last reviewed: Jun 21, 2019	reviewed by expert panel	VCV000091045	2	47710068	2	47482929	91045	96520	rs551060742	NC_000002.12:47482928:C:T
NM_000251.2(MSH2):c.2786G>A (p.Arg929Gln)	MSH2	R929Q, R863Q	not provided|Lynch syndrome I|Hereditary nonpolyposis colorectal neoplasms|Hereditary cancer-predisposing syndrome|none provided	Uncertain significance	Last reviewed: Nov 9, 2020	criteria provided, multiple submitters, no conflicts	VCV000127639	2	47710069	2	47482930	127639	133096	rs587779967	NC_000002.12:47482929:G:A
NM_000251.2(MSH2):c.2790A>G (p.Ile930Met)	MSH2	I930M, I864M	Hereditary nonpolyposis colorectal neoplasms|Hereditary cancer-predisposing syndrome|Lynch syndrome I	Uncertain significance	Last reviewed: Oct 19, 2020	criteria provided, multiple submitters, no conflicts	VCV000091047	2	47710073	2	47482934	91047	96522	rs587779155	NC_000002.12:47482933:A:G
NM_000251.2(MSH2):c.2797dup (p.Thr933fs)	MSH2	T867fs, T933fs	Lynch syndrome	Uncertain significance	Last reviewed: Jun 21, 2019	reviewed by expert panel	VCV000091049	2	47710079 - 47710080	2	47482940 - 47482941	91049	96524	rs587779156	NC_000002.12:47482940:A:AA
NM_000251.2(MSH2):c.2801C>A (p.Thr934Lys)	MSH2	T934K, T868K	Hereditary cancer-predisposing syndrome|not provided|Lynch syndrome|Hereditary nonpolyposis colorectal neoplasms|not specified|Lynch syndrome I	Conflicting interpretations of pathogenicity	Last reviewed: Oct 20, 2020	criteria provided, conflicting interpretations	VCV000237394	2	47710084	2	47482945	237394	238865	rs587779969	NC_000002.12:47482944:C:A
NM_000251.2(MSH2):c.2801C>T (p.Thr934Met)	MSH2	T934M, T868M	not provided|Lynch syndrome I|Hereditary nonpolyposis colorectal neoplasms|Hereditary cancer-predisposing syndrome|not specified|Carcinoma of colon	Conflicting interpretations of pathogenicity	Last reviewed: Jan 12, 2021	criteria provided, conflicting interpretations	VCV000127641	2	47710084	2	47482945	127641	133098	rs587779969	NC_000002.12:47482944:C:T
NM_000251.2(MSH2):c.*7C>G	MSH2		Lynch syndrome I	Uncertain significance	Last reviewed: Jan 13, 2018	criteria provided, single submitter	VCV000336432	2	47710095	2	47482956	336432	290188	rs886056137	NC_000002.12:47482955:C:G
NM_000251.2(MSH2):c.*52A>T	MSH2		Lynch syndrome I	Uncertain significance	Last reviewed: Jan 12, 2018	criteria provided, single submitter	VCV000336433	2	47710140	2	47483001	336433	286676	rs886056138	NC_000002.12:47483000:A:T
NM_000179.2(MSH6):c.-51G>T	MSH6		Lynch syndrome	Uncertain significance	Last reviewed: Jun 14, 2016	criteria provided, single submitter	VCV000336437	2	48010322	2	47783183	336437	289826	rs375109921	NC_000002.12:47783182:G:T
NM_000179.2(MSH6):c.-2G>T	MSH6		not provided|Lynch syndrome|not specified|Hereditary cancer-predisposing syndrome	Conflicting interpretations of pathogenicity	Last reviewed: Mar 12, 2019	criteria provided, conflicting interpretations	VCV000142219	2	48010371	2	47783232	142219	151933	rs374748889	NC_000002.12:47783231:G:T
NM_000179.2(MSH6):c.3G>T (p.Met1Ile)	MSH6	M1I	Hereditary cancer-predisposing syndrome|not provided|Hereditary nonpolyposis colorectal neoplasms|Lynch syndrome	Likely pathogenic	Last reviewed: Jun 21, 2019	reviewed by expert panel	VCV000232954	2	48010375	2	47783236	232954	232654	rs876660095	NC_000002.12:47783235:G:T
NM_000179.3(MSH6):c.10C>T (p.Gln4Ter)	MSH6	Q4*	Hereditary nonpolyposis colorectal cancer type 5|not provided|Turcot syndrome|Carcinoma of colon|Turcot syndrome|Hereditary nonpolyposis colorectal cancer type 5|Endometrial carcinoma|Lynch syndrome|Hereditary nonpolyposis colorectal neoplasms|Hereditary cancer-predisposing syndrome	Pathogenic/Likely pathogenic	Last reviewed: Oct 22, 2020	criteria provided, multiple submitters, no conflicts	VCV000183723	2	48010382	2	47783243	183723	181998	rs786201042	NC_000002.12:47783242:C:T
NM_000179.3(MSH6):c.24C>G (p.Tyr8Ter)	MSH6	Y8*	Lynch syndrome	Likely pathogenic	Last reviewed: Jun 11, 2018	criteria provided, single submitter	VCV000667010	2	48010396	2	47783257	667010	654286	rs746306598	NC_000002.12:47783256:C:G
NM_000179.3(MSH6):c.34C>A (p.Pro12Thr)	MSH6	P12T	Hereditary cancer-predisposing syndrome|Lynch syndrome|not provided|Hereditary nonpolyposis colorectal neoplasms|Hereditary nonpolyposis colorectal cancer type 5	Uncertain significance	Last reviewed: Jul 15, 2020	criteria provided, multiple submitters, no conflicts	VCV000141885	2	48010406	2	47783267	141885	151599	rs587782084	NC_000002.12:47783266:C:A
NM_000179.2(MSH6):c.38A>C (p.Lys13Thr)	MSH6	K13T	not provided|Hereditary cancer-predisposing syndrome|Hereditary nonpolyposis colorectal cancer type 5|Hereditary nonpolyposis colorectal neoplasms|Lynch syndrome	Uncertain significance	Last reviewed: Sep 24, 2020	criteria provided, multiple submitters, no conflicts	VCV000036596	2	48010410	2	47783271	36596	45258	rs41294988	NC_000002.12:47783270:A:C
NM_000179.2(MSH6):c.44C>T (p.Pro15Leu)	MSH6	P15L	Hereditary nonpolyposis colorectal neoplasms|Hereditary cancer-predisposing syndrome|Lynch syndrome	Uncertain significance	Last reviewed: Oct 21, 2018	criteria provided, multiple submitters, no conflicts	VCV000224584	2	48010416	2	47783277	224584	226300	rs869312800	NC_000002.12:47783276:C:T
NM_000179.2(MSH6):c.68C>G (p.Ala23Gly)	MSH6	A23G	Lynch syndrome	Uncertain significance	Last reviewed: Dec 26, 2016	criteria provided, single submitter	VCV000410459	2	48010440	2	47783301	410459	392870	rs1060502912	NC_000002.12:47783300:C:G
NM_000179.3(MSH6):c.73G>T (p.Ala25Ser)	MSH6	A25S	Hereditary nonpolyposis colorectal neoplasms|not specified|Lynch syndrome|Hereditary nonpolyposis colorectal cancer type 5|Hereditary cancer-predisposing syndrome|Hereditary nonpolyposis colorectal cancer type 5|Endometrial carcinoma|Turcot syndrome|not provided	Conflicting interpretations of pathogenicity	Last reviewed: Dec 6, 2020	criteria provided, conflicting interpretations	VCV000089562	2	48010445	2	47783306	89562	95036	rs267608026	NC_000002.12:47783305:G:T
NM_000179.2(MSH6):c.104C>T (p.Ala35Val)	MSH6	A35V	not specified|not provided|Hereditary nonpolyposis colorectal neoplasms|Endometrial carcinoma|Hereditary nonpolyposis colorectal cancer type 5|Turcot syndrome|Hereditary cancer-predisposing syndrome	Uncertain significance	Last reviewed: Apr 23, 2020	criteria provided, multiple submitters, no conflicts	VCV000410435	2	48010476	2	47783337	410435	392813	rs776547943	NC_000002.12:47783336:C:T
NM_000179.3(MSH6):c.107C>T (p.Ala36Val)	MSH6	A36V	Endometrial carcinoma|not provided|not specified|Hereditary nonpolyposis colorectal cancer type 5|Lynch syndrome|Hereditary nonpolyposis colorectal neoplasms|Hereditary cancer-predisposing syndrome	Conflicting interpretations of pathogenicity	Last reviewed: Dec 7, 2020	criteria provided, conflicting interpretations	VCV000140779	2	48010479	2	47783340	140779	150493	rs61756469	NC_000002.12:47783339:C:T
NM_000179.2(MSH6):c.118G>T (p.Ala40Ser)	MSH6	A40S	Lynch syndrome	Uncertain significance	Last reviewed: Dec 29, 2016	criteria provided, single submitter	VCV000410408	2	48010490	2	47783351	410408	393195	rs754231971	NC_000002.12:47783350:G:T
NM_000179.2(MSH6):c.124C>T (p.Pro42Ser)	MSH6	P42S	Hereditary nonpolyposis colorectal neoplasms|Hereditary nonpolyposis colorectal cancer type 5|Hereditary cancer-predisposing syndrome|not specified|Carcinoma of colon	Conflicting interpretations of pathogenicity	Last reviewed: May 24, 2021	criteria provided, conflicting interpretations	VCV000089180	2	48010496	2	47783357	89180	94654	rs34014629	NC_000002.12:47783356:C:T
NM_000179.2(MSH6):c.136G>A (p.Gly46Arg)	MSH6	G46R	Endometrial carcinoma|Hereditary nonpolyposis colorectal cancer type 5|Turcot syndrome|Hereditary nonpolyposis colorectal neoplasms|Hereditary nonpolyposis colorectal cancer type 5|not provided|Hereditary cancer-predisposing syndrome	Uncertain significance	Last reviewed: Aug 21, 2020	criteria provided, multiple submitters, no conflicts	VCV000219577	2	48010508	2	47783369	219577	221251	rs863224616	NC_000002.12:47783368:G:A
NM_000179.2(MSH6):c.136G>C (p.Gly46Arg)	MSH6	G46R	Hereditary nonpolyposis colorectal neoplasms|Hereditary nonpolyposis colorectal cancer type 5|Turcot syndrome|Endometrial carcinoma|Hereditary cancer-predisposing syndrome	Uncertain significance	Last reviewed: Jun 10, 2020	criteria provided, multiple submitters, no conflicts	VCV000216296	2	48010508	2	47783369	216296	212214	rs863224616	NC_000002.12:47783368:G:C
NM_000179.2(MSH6):c.147C>T (p.Ala49=)	MSH6		Carcinoma of colon|not specified|Hereditary nonpolyposis colorectal cancer type 5|Hereditary nonpolyposis colorectal neoplasms|not provided|Hereditary cancer-predisposing syndrome	Conflicting interpretations of pathogenicity	Last reviewed: Dec 6, 2020	criteria provided, conflicting interpretations	VCV000184181	2	48010519	2	47783380	184181	182008	rs768803986	NC_000002.12:47783379:C:T
NM_000179.2(MSH6):c.155A>T (p.Glu52Val)	MSH6	E52V	Lynch syndrome	Uncertain significance	Last reviewed: Dec 7, 2016	criteria provided, single submitter	VCV000237139	2	48010527	2	47783388	237139	238870	rs878853707	NC_000002.12:47783387:A:T
NM_001281493.1(MSH6):c.-567_-553del	MSH6		Hereditary cancer-predisposing syndrome	Uncertain significance	Last reviewed: May 3, 2019	criteria provided, multiple submitters, no conflicts	VCV000489969	2	48010540 - 48010554	2	47783401 - 47783415	489969	482402	rs1553408302	NC_000002.12:47783400:GCCCAGGCCCTTGGCGC:GC
NM_000179.2(MSH6):c.184C>T (p.Arg62Cys)	MSH6	R62C	Hereditary nonpolyposis colorectal neoplasms|Turcot syndrome|Hereditary nonpolyposis colorectal cancer type 5|Endometrial carcinoma|Hereditary cancer-predisposing syndrome|not specified	Uncertain significance	Last reviewed: Jun 21, 2020	criteria provided, multiple submitters, no conflicts	VCV000439201	2	48010556	2	47783417	439201	432523	rs876659508	NC_000002.12:47783416:C:T
NM_000179.2(MSH6):c.187T>C (p.Ser63Pro)	MSH6	S63P	Endometrial carcinoma|Hereditary nonpolyposis colorectal cancer type 5|Turcot syndrome|not provided|Hereditary nonpolyposis colorectal cancer type 5|Hereditary nonpolyposis colorectal neoplasms|not specified|Hereditary cancer-predisposing syndrome	Conflicting interpretations of pathogenicity	Last reviewed: Feb 5, 2021	criteria provided, conflicting interpretations	VCV000220796	2	48010559	2	47783420	220796	221252	rs763702846	NC_000002.12:47783419:T:C
NM_000179.2(MSH6):c.188C>G (p.Ser63Cys)	MSH6	S63C	Hereditary nonpolyposis colorectal neoplasms|Hereditary cancer-predisposing syndrome|Lynch syndrome	Uncertain significance	Last reviewed: Oct 15, 2020	criteria provided, multiple submitters, no conflicts	VCV000410430	2	48010560	2	47783421	410430	392825	rs587779920	NC_000002.12:47783420:C:G
NM_000179.2(MSH6):c.230G>A (p.Arg77Gln)	MSH6	R77Q	Hereditary cancer-predisposing syndrome|Hereditary breast and ovarian cancer syndrome|Hereditary nonpolyposis colorectal neoplasms	Uncertain significance	Last reviewed: Mar 29, 2020	criteria provided, multiple submitters, no conflicts	VCV000479876	2	48010602	2	47783463	479876	473065	rs1039603215	NC_000002.12:47783462:G:A
NM_000179.2(MSH6):c.233G>A (p.Arg78Lys)	MSH6	R78K	Hereditary cancer-predisposing syndrome|Hereditary breast and ovarian cancer syndrome|Hereditary nonpolyposis colorectal neoplasms|Hereditary nonpolyposis colorectal cancer type 5|not specified	Uncertain significance	Last reviewed: Jan 14, 2020	criteria provided, multiple submitters, no conflicts	VCV000220220	2	48010605	2	47783466	220220	221254	rs864622425	NC_000002.12:47783465:G:A
NM_000179.2(MSH6):c.240A>G (p.Val80=)	MSH6		Hereditary nonpolyposis colorectal neoplasms|Hereditary cancer-predisposing syndrome|Hereditary nonpolyposis colorectal cancer type 5|Lynch syndrome|not specified|not provided	Conflicting interpretations of pathogenicity	Last reviewed: Nov 23, 2020	criteria provided, conflicting interpretations	VCV000219856	2	48010612	2	47783473	219856	221255	rs864622281	NC_000002.12:47783472:A:G
NM_000179.3(MSH6):c.275C>T (p.Pro92Leu)	MSH6	P92L	Hereditary nonpolyposis colorectal neoplasms|Hereditary cancer-predisposing syndrome|not provided|Lynch syndrome	Uncertain significance	Last reviewed: Jan 2, 2020	criteria provided, multiple submitters, no conflicts	VCV000483768	2	48018080	2	47790941	483768	472932	rs1257646433	NC_000002.12:47790940:C:T
NM_000179.2(MSH6):c.315G>T (p.Trp105Cys)	MSH6	W105C	Lynch syndrome	Uncertain significance	Last reviewed: Nov 25, 2016	criteria provided, single submitter	VCV000410439	2	48018120	2	47790981	410439	392896	rs1060502902	NC_000002.12:47790980:G:T
NM_000179.2(MSH6):c.333C>T (p.Tyr111=)	MSH6		not specified|Hereditary nonpolyposis colorectal cancer type 5|Lynch syndrome|Hereditary nonpolyposis colorectal neoplasms|Hereditary cancer-predisposing syndrome	Conflicting interpretations of pathogenicity	Last reviewed: Sep 21, 2020	criteria provided, conflicting interpretations	VCV000186204	2	48018138	2	47790999	186204	182018	rs786202772	NC_000002.12:47790998:C:T
NM_000179.3(MSH6):c.334A>G (p.Asn112Asp)	MSH6	N112D	Hereditary nonpolyposis colorectal neoplasms|Hereditary cancer-predisposing syndrome|Lynch syndrome|Hereditary nonpolyposis colorectal cancer type 5	Uncertain significance	Last reviewed: Sep 21, 2020	criteria provided, multiple submitters, no conflicts	VCV000220150	2	48018139	2	47791000	220150	221259	rs864622397	NC_000002.12:47790999:A:G
NM_000179.2(MSH6):c.335A>C (p.Asn112Thr)	MSH6	N112T	Lynch syndrome	Uncertain significance	Last reviewed: Apr 19, 2016	criteria provided, single submitter	VCV000410455	2	48018140	2	47791001	410455	392833	rs587779934	NC_000002.12:47791000:A:C
NM_000179.2(MSH6):c.341C>G (p.Pro114Arg)	MSH6	P114R	Hereditary cancer-predisposing syndrome|Hereditary nonpolyposis colorectal neoplasms|Lynch syndrome	Uncertain significance	Last reviewed: Jan 16, 2020	criteria provided, multiple submitters, no conflicts	VCV000216315	2	48018146	2	47791007	216315	212217	rs863224626	NC_000002.12:47791006:C:G
NM_000179.2(MSH6):c.346G>A (p.Asp116Asn)	MSH6	D116N	Lynch syndrome	Uncertain significance	Last reviewed: Jun 21, 2016	criteria provided, single submitter	VCV000410388	2	48018151	2	47791012	410388	392836	rs1060502871	NC_000002.12:47791011:G:A
NM_000179.2(MSH6):c.356T>G (p.Phe119Cys)	MSH6	F119C	Lynch syndrome	Uncertain significance	Last reviewed: Nov 29, 2016	criteria provided, single submitter	VCV000410421	2	48018161	2	47791022	410421	393222	rs1060502893	NC_000002.12:47791021:T:G
NM_000179.3(MSH6):c.359T>C (p.Ile120Thr)	MSH6	I120T	Hereditary nonpolyposis colorectal neoplasms|Lynch syndrome|not provided|Hereditary cancer-predisposing syndrome|Hereditary nonpolyposis colorectal cancer type 5	Conflicting interpretations of pathogenicity	Last reviewed: Oct 28, 2020	criteria provided, conflicting interpretations	VCV000229725	2	48018164	2	47791025	229725	231527	rs775971872	NC_000002.12:47791024:T:C
NM_000179.2(MSH6):c.383G>T (p.Arg128Leu)	MSH6	R128L	Hereditary nonpolyposis colorectal neoplasms|Lynch syndrome|not provided|Endometrial carcinoma|Hereditary nonpolyposis colorectal cancer type 5|Turcot syndrome|Hereditary cancer-predisposing syndrome	Uncertain significance	Last reviewed: Oct 5, 2020	criteria provided, multiple submitters, no conflicts	VCV000089473	2	48018188	2	47791049	89473	94947	rs63750143	NC_000002.12:47791048:G:T
NM_000179.2(MSH6):c.426G>A (p.Trp142Ter)	MSH6	W142*	Lynch syndrome I|Lynch syndrome	Pathogenic	Last reviewed: Sep 5, 2013	reviewed by expert panel	VCV000089519	2	48018231	2	47791092	89519	94993	rs63750342	NC_000002.12:47791091:G:A
NM_000179.2(MSH6):c.457G>A (p.Gly153Ser)	MSH6	G153S	Lynch syndrome|Endometrial carcinoma	Uncertain significance	Last reviewed: May 13, 2016	criteria provided, single submitter	VCV000410411	2	48018262	2	47791123	410411	392858	rs1060502885	NC_000002.12:47791122:G:A
NM_000179.2(MSH6):c.457+2dup	MSH6		not specified|Lynch syndrome	Uncertain significance	Last reviewed: May 27, 2016	criteria provided, multiple submitters, no conflicts	VCV000234798	2	48018263 - 48018264	2	47791124 - 47791125	234798	231529	rs876661224	NC_000002.12:47791124:T:TT
NM_000179.2(MSH6):c.457+2T>A	MSH6		Lynch syndrome	Pathogenic	Last reviewed: Sep 5, 2013	reviewed by expert panel	VCV000089524	2	48018264	2	47791125	89524	94998	rs267608036	NC_000002.12:47791124:T:A
NM_000179.2(MSH6):c.458-1G>A	MSH6		Hereditary cancer-predisposing syndrome|Lynch syndrome	Likely pathogenic	Last reviewed: Jun 21, 2019	reviewed by expert panel	VCV000089531	2	48023032	2	47795893	89531	95005	rs267608035	NC_000002.12:47795892:G:A
NM_000179.2(MSH6):c.467C>G (p.Ser156Ter)	MSH6	S156*	Hereditary nonpolyposis colorectal cancer type 5|Carcinoma of colon|Hereditary nonpolyposis colorectal neoplasms|Lynch syndrome|Hereditary cancer-predisposing syndrome|Lynch syndrome I|not provided	Pathogenic	Last reviewed: Sep 5, 2013	reviewed by expert panel	VCV000089534	2	48023042	2	47795903	89534	95008	rs63749873	NC_000002.12:47795902:C:G
NM_000179.2(MSH6):c.470A>T (p.Lys157Met)	MSH6	K157M	Lynch syndrome	Uncertain significance	Last reviewed: Jul 10, 2016	criteria provided, single submitter	VCV000410480	2	48023045	2	47795906	410480	392943	rs1060502923	NC_000002.12:47795905:A:T
NM_000179.2(MSH6):c.475G>A (p.Ala159Thr)	MSH6	A159T	Hereditary cancer-predisposing syndrome|Lynch syndrome	Conflicting interpretations of pathogenicity	Last reviewed: Nov 3, 2019	criteria provided, conflicting interpretations	VCV000483841	2	48023050	2	47795911	483841	473081	rs1553411396	NC_000002.12:47795910:G:A
NM_000179.3(MSH6):c.522_523del (p.Arg174fs)	MSH6	R174fs	Lynch syndrome	Pathogenic	Last reviewed: Sep 5, 2013	reviewed by expert panel	VCV000089537	2	48023094 - 48023095	2	47795955 - 47795956	89537	95011	rs267608037	NC_000002.12:47795954:GAGAG:GAG
NM_000179.2(MSH6):c.521G>A (p.Arg174Lys)	MSH6	R174K	Hereditary cancer-predisposing syndrome|Hereditary nonpolyposis colorectal neoplasms|Lynch syndrome|Hereditary nonpolyposis colorectal cancer type 5	Uncertain significance	Last reviewed: Sep 24, 2020	criteria provided, multiple submitters, no conflicts	VCV000216319	2	48023096	2	47795957	216319	212220	rs863224629	NC_000002.12:47795956:G:A
NM_000179.2(MSH6):c.524C>G (p.Ala175Gly)	MSH6	A175G	Lynch syndrome	Uncertain significance	Last reviewed: May 16, 2016	criteria provided, single submitter	VCV000410499	2	48023099	2	47795960	410499	393241	rs1060502929	NC_000002.12:47795959:C:G
NM_000179.2(MSH6):c.531A>T (p.Gln177His)	MSH6	Q177H	Lynch syndrome|Hereditary nonpolyposis colorectal neoplasms|Hereditary cancer-predisposing syndrome	Uncertain significance	Last reviewed: Jun 1, 2020	criteria provided, multiple submitters, no conflicts	VCV000336440	2	48023106	2	47795967	336440	289830	rs886056142	NC_000002.12:47795966:A:T
NM_000179.2(MSH6):c.532C>T (p.Arg178Cys)	MSH6	R178C	Hereditary nonpolyposis colorectal neoplasms|Hereditary cancer-predisposing syndrome|not specified|not provided|Hereditary breast and ovarian cancer syndrome|Hereditary nonpolyposis colorectal cancer type 5	Conflicting interpretations of pathogenicity	Last reviewed: Sep 29, 2020	criteria provided, conflicting interpretations	VCV000182656	2	48023107	2	47795968	182656	180040	rs730881813	NC_000002.12:47795967:C:T
NM_000179.3(MSH6):c.545C>G (p.Ala182Gly)	MSH6	A182G	Hereditary nonpolyposis colorectal neoplasms|Lynch syndrome	Uncertain significance	Last reviewed: Nov 14, 2018	criteria provided, multiple submitters, no conflicts	VCV000584612	2	48023120	2	47795981	584612	575676	rs876659786	NC_000002.12:47795980:C:G
NM_000179.2(MSH6):c.599C>A (p.Ser200Ter)	MSH6	S200*	Lynch syndrome	Pathogenic	Last reviewed: Sep 5, 2013	reviewed by expert panel	VCV000089539	2	48023174	2	47796035	89539	95013	rs63751077	NC_000002.12:47796034:C:A
NM_000179.2(MSH6):c.619G>T (p.Glu207Ter)	MSH6	E207*	Lynch syndrome I	Likely pathogenic	Last reviewed: Jun 27, 2019	criteria provided, single submitter	VCV000638665	2	48023194	2	47796055	638665	626440	rs1322095633	NC_000002.12:47796054:G:T
NM_000179.2(MSH6):c.622A>G (p.Met208Val)	MSH6	M208V	Turcot syndrome|Endometrial carcinoma|Hereditary nonpolyposis colorectal cancer type 5|Hereditary nonpolyposis colorectal neoplasms|Hereditary cancer-predisposing syndrome	Uncertain significance	Last reviewed: Jul 23, 2020	criteria provided, multiple submitters, no conflicts	VCV000142490	2	48023197	2	47796058	142490	152204	rs369058374	NC_000002.12:47796057:A:G
NM_000179.2(MSH6):c.642C>G (p.Tyr214Ter)	MSH6	Y214*, Y84*	Hereditary nonpolyposis colorectal neoplasms|Lynch syndrome|Hereditary cancer-predisposing syndrome|not provided	Pathogenic	Last reviewed: Sep 5, 2013	reviewed by expert panel	VCV000089547	2	48025764	2	47798625	89547	95021	rs1800937	NC_000002.12:47798624:C:G
NM_000179.2(MSH6):c.642C>A (p.Tyr214Ter)	MSH6	Y214*, Y84*	Lynch syndrome|Hereditary nonpolyposis colorectal neoplasms	Pathogenic	Last reviewed: Sep 5, 2013	reviewed by expert panel	VCV000089546	2	48025764	2	47798625	89546	95020	rs1800937	NC_000002.12:47798624:C:A
NM_000179.2(MSH6):c.643G>A (p.Val215Ile)	MSH6	V215I, V85I	Hereditary nonpolyposis colorectal neoplasms|Hereditary nonpolyposis colorectal cancer type 5|not specified|Lynch syndrome|Hereditary cancer-predisposing syndrome	Conflicting interpretations of pathogenicity	Last reviewed: Oct 15, 2020	criteria provided, conflicting interpretations	VCV000216321	2	48025765	2	47798626	216321	212222	rs145959653	NC_000002.12:47798625:G:A
NM_000179.3(MSH6):c.650A>G (p.Asp217Gly)	MSH6	D217G, D87G	Malignant tumor of breast|Hereditary nonpolyposis colorectal neoplasms|Lynch syndrome|Hereditary cancer-predisposing syndrome|Hereditary nonpolyposis colon cancer|not specified|not provided|Hereditary nonpolyposis colorectal cancer type 5	Conflicting interpretations of pathogenicity	Last reviewed: Dec 9, 2020	criteria provided, conflicting interpretations	VCV000142305	2	48025772	2	47798633	142305	152019	rs554012110	NC_000002.12:47798632:A:G
NM_001281493.1(MSH6):c.-256dup	MSH6	K88*	Hereditary nonpolyposis colorectal neoplasms|not provided|Lynch syndrome|Hereditary cancer-predisposing syndrome|Hereditary nonpolyposis colorectal cancer type 5	Pathogenic	Last reviewed: Sep 5, 2013	reviewed by expert panel	VCV000008932	2	48025772 - 48025773	2	47798633 - 47798634	8932	23971	rs63750955	NC_000002.12:47798633:T:TT
NM_000179.2(MSH6):c.652A>T (p.Lys218Ter)	MSH6	K218*, K88*	Lynch syndrome|Hereditary nonpolyposis colorectal neoplasms|Malignant tumor of breast	Pathogenic	Last reviewed: Sep 5, 2013	reviewed by expert panel	VCV000089550	2	48025774	2	47798635	89550	95024	rs587779315	NC_000002.12:47798634:A:T
NM_000179.3(MSH6):c.663A>C (p.Glu221Asp)	MSH6	E221D, E91D	Lynch syndrome|Hereditary cancer-predisposing syndrome|not specified|Hereditary nonpolyposis colorectal neoplasms|Hereditary nonpolyposis colorectal cancer type 5|Carcinoma of colon|not provided	Conflicting interpretations of pathogenicity	Last reviewed: Dec 7, 2020	criteria provided, conflicting interpretations	VCV000089552	2	48025785	2	47798646	89552	95026	rs41557217	NC_000002.12:47798645:A:C
NM_000179.2(MSH6):c.668A>G (p.Asn223Ser)	MSH6	N223S, N93S	Hereditary nonpolyposis colorectal neoplasms|Hereditary cancer-predisposing syndrome|Carcinoma of colon	Uncertain significance	Last reviewed: Mar 25, 2020	criteria provided, multiple submitters, no conflicts	VCV000089554	2	48025790	2	47798651	89554	95028	rs587779316	NC_000002.12:47798650:A:G
NM_000179.2(MSH6):c.670G>A (p.Glu224Lys)	MSH6	E224K, E94K	Lynch syndrome	Uncertain significance	Last reviewed: May 29, 2016	criteria provided, single submitter	VCV000410505	2	48025792	2	47798653	410505	392874	rs1060502933	NC_000002.12:47798652:G:A
NM_000179.2(MSH6):c.694C>T (p.Gln232Ter)	MSH6	Q232*, Q102*	not provided|Hereditary nonpolyposis colorectal neoplasms|Lynch syndrome	Pathogenic	Last reviewed: Sep 5, 2013	reviewed by expert panel	VCV000089556	2	48025816	2	47798677	89556	95030	rs587779318	NC_000002.12:47798676:C:T
NM_000179.2(MSH6):c.706C>T (p.Gln236Ter)	MSH6	Q236*, Q106*	Lynch syndrome	Pathogenic	Last reviewed: Sep 5, 2013	reviewed by expert panel	VCV000089557	2	48025828	2	47798689	89557	95031	rs63750996	NC_000002.12:47798688:C:T
NM_001281493.1(MSH6):c.-197del	MSH6	G107fs	Lynch syndrome	Pathogenic	Last reviewed: Sep 5, 2013	reviewed by expert panel	VCV000089558	2	48025831	2	47798692	89558	95032	rs587779319	NC_000002.12:47798691:GG:G
NM_000179.2(MSH6):c.718C>T (p.Arg240Ter)	MSH6	R240*, R110*	Lynch syndrome|Hereditary nonpolyposis colorectal neoplasms|Carcinoma of colon|Hereditary cancer-predisposing syndrome|not provided|Lynch syndrome I	Pathogenic	Last reviewed: Sep 5, 2013	reviewed by expert panel	VCV000089559	2	48025840	2	47798701	89559	95033	rs63750019	NC_000002.12:47798700:C:T
NM_000179.2(MSH6):c.725G>C (p.Ser242Thr)	MSH6	S242T, S112T	not specified|Lynch syndrome	Uncertain significance	Last reviewed: Nov 23, 2016	criteria provided, multiple submitters, no conflicts	VCV000410485	2	48025847	2	47798708	410485	392962	rs1060502925	NC_000002.12:47798707:G:C
NM_000179.2(MSH6):c.728G>A (p.Arg243His)	MSH6	R243H, R113H	Hereditary cancer-predisposing syndrome|not provided|Lynch syndrome|Hereditary nonpolyposis colorectal neoplasms|Hereditary breast and ovarian cancer syndrome	Uncertain significance	Last reviewed: Oct 28, 2020	criteria provided, multiple submitters, no conflicts	VCV000182611	2	48025850	2	47798711	182611	180044	rs370157832	NC_000002.12:47798710:G:A
NM_000179.2(MSH6):c.730C>T (p.Gln244Ter)	MSH6	Q244*, Q114*	Lynch syndrome|Hereditary nonpolyposis colorectal cancer type 5	Pathogenic	Last reviewed: Sep 5, 2013	reviewed by expert panel	VCV000089560	2	48025852	2	47798713	89560	95034	rs267608066	NC_000002.12:47798712:C:T
NM_001281493.1(MSH6):c.-166del	MSH6	K117fs, K247fs	Lynch syndrome|Hereditary nonpolyposis colorectal neoplasms|Malignant tumor of breast	Pathogenic	Last reviewed: Aug 7, 2020	criteria provided, single submitter	VCV000237213	2	48025857	2	47798718	237213	238881	rs267608041	NC_000002.12:47798717:AAAAAAA:AAAAAA
NM_000179.2(MSH6):c.738_739insT (p.Lys247Ter)	MSH6	K117*, K247*	Lynch syndrome	Pathogenic	Last reviewed: Sep 5, 2013	reviewed by expert panel	VCV000089561	2	48025860 - 48025861	2	47798721 - 47798722	89561	95035	rs587779320	NC_000002.12:47798721::T
NM_000179.2(MSH6):c.742C>T (p.Arg248Ter)	MSH6	R248*, R118*	Lynch syndrome|Hereditary cancer-predisposing syndrome|Hereditary nonpolyposis colon cancer|Hereditary nonpolyposis colorectal neoplasms|not provided	Pathogenic	Last reviewed: Sep 5, 2013	reviewed by expert panel	VCV000089563	2	48025864	2	47798725	89563	95037	rs63749980	NC_000002.12:47798724:C:T
NM_000179.2(MSH6):c.749T>C (p.Val250Ala)	MSH6	V250A, V120A	Lynch syndrome|not specified|Hereditary nonpolyposis colorectal cancer type 5|Hereditary cancer-predisposing syndrome|Hereditary nonpolyposis colorectal neoplasms|not provided	Uncertain significance	Last reviewed: Nov 6, 2020	criteria provided, multiple submitters, no conflicts	VCV000140780	2	48025871	2	47798732	140780	150494	rs587781275	NC_000002.12:47798731:T:C
NM_000179.2(MSH6):c.751A>T (p.Ile251Leu)	MSH6	I251L, I121L	Lynch syndrome	Uncertain significance	Last reviewed: Apr 1, 2016	criteria provided, single submitter	VCV000410477	2	48025873	2	47798734	410477	393263	rs554884560	NC_000002.12:47798733:A:T
NM_000179.2(MSH6):c.755C>G (p.Ser252Ter)	MSH6	S252*, S122*	Lynch syndrome|Endometrial carcinoma	Pathogenic	Last reviewed: Sep 5, 2013	reviewed by expert panel	VCV000089566	2	48025877	2	47798738	89566	95040	rs267608048	NC_000002.12:47798737:C:G
NM_001281493.1(MSH6):c.-145_-144del	MSH6		not provided|Lynch syndrome	Pathogenic	Last reviewed: Sep 5, 2013	reviewed by expert panel	VCV000089567	2	48025884 - 48025885	2	47798745 - 47798746	89567	95041	rs267608072	NC_000002.12:47798744:TG:
NM_000179.2(MSH6):c.814G>T (p.Glu272Ter)	MSH6	E272*, E142*	Lynch syndrome	Pathogenic	Last reviewed: Sep 5, 2013	reviewed by expert panel	VCV000089569	2	48025936	2	47798797	89569	95043	rs63750552	NC_000002.12:47798796:G:T
NM_000179.3(MSH6):c.818G>T (p.Gly273Val)	MSH6	G273V, G143V	Hereditary cancer-predisposing syndrome|not specified|Hereditary nonpolyposis colorectal neoplasms|Hereditary nonpolyposis colorectal cancer type 5|Lynch syndrome	Uncertain significance	Last reviewed: Feb 18, 2021	criteria provided, multiple submitters, no conflicts	VCV000237215	2	48025940	2	47798801	237215	238882	rs769610487	NC_000002.12:47798800:G:T
NM_000179.2(MSH6):c.818G>A (p.Gly273Glu)	MSH6	G273E, G143E	Hereditary nonpolyposis colorectal neoplasms|Hereditary cancer-predisposing syndrome|Carcinoma of colon	Uncertain significance	Last reviewed: Aug 4, 2019	criteria provided, multiple submitters, no conflicts	VCV000184864	2	48025940	2	47798801	184864	182037	rs769610487	NC_000002.12:47798800:G:A
NM_000179.2(MSH6):c.842G>A (p.Gly281Glu)	MSH6	G281E, G151E	Lynch syndrome	Uncertain significance	Last reviewed: Nov 15, 2016	criteria provided, single submitter	VCV000410466	2	48025964	2	47798825	410466	392914	rs773445382	NC_000002.12:47798824:G:A
NM_001281493.1(MSH6):c.-62dup	MSH6	D154fs	Hereditary nonpolyposis colorectal neoplasms|Lynch syndrome	Pathogenic	Last reviewed: Sep 5, 2013	reviewed by expert panel	VCV000089570	2	48025966 - 48025967	2	47798827 - 47798828	89570	95044	rs1553412283	NC_000002.12:47798827:T:TT
NM_000179.2(MSH6):c.854G>T (p.Ser285Ile)	MSH6	S285I, S155I	Hereditary cancer-predisposing syndrome|Hereditary nonpolyposis colorectal neoplasms|Colorectal cancer|not specified|not provided	Uncertain significance	Last reviewed: Oct 14, 2020	criteria provided, multiple submitters, no conflicts	VCV000089571	2	48025976	2	47798837	89571	95045	rs63750878	NC_000002.12:47798836:G:T
NM_000179.3(MSH6):c.866_867delinsAA (p.Gly289Glu)	MSH6	G159E, G289E	Hereditary nonpolyposis colorectal neoplasms|not specified|Lynch syndrome|Hereditary cancer-predisposing syndrome|Hereditary nonpolyposis colorectal cancer type 5|not provided	Conflicting interpretations of pathogenicity	Last reviewed: Oct 27, 2020	criteria provided, conflicting interpretations	VCV000089572	2	48025988 - 48025989	2	47798849 - 47798850	89572	95046	rs267608079	NC_000002.12:47798848:GC:AA
NM_000179.2(MSH6):c.867C>T (p.Gly289=)	MSH6		Lynch syndrome	Uncertain significance	Last reviewed: Oct 11, 2016	criteria provided, single submitter	VCV000410513	2	48025989	2	47798850	410513	392920	rs267608047	NC_000002.12:47798849:C:T
NM_000179.2(MSH6):c.884A>T (p.Lys295Ile)	MSH6	K295I, K165I	Hereditary nonpolyposis colorectal neoplasms|Hereditary cancer-predisposing syndrome|Lynch syndrome	Uncertain significance	Last reviewed: Oct 1, 2018	criteria provided, multiple submitters, no conflicts	VCV000187266	2	48026006	2	47798867	187266	182038	rs267608051	NC_000002.12:47798866:A:T
NM_000179.3(MSH6):c.884A>G (p.Lys295Arg)	MSH6	K295R, K165R	not specified|Hereditary nonpolyposis colorectal neoplasms|not provided|Lynch syndrome|Hereditary nonpolyposis colorectal cancer type 5|Hereditary cancer-predisposing syndrome	Conflicting interpretations of pathogenicity	Last reviewed: May 10, 2021	criteria provided, conflicting interpretations	VCV000089573	2	48026006	2	47798867	89573	95047	rs267608051	NC_000002.12:47798866:A:G
NM_000179.3(MSH6):c.892C>T (p.Arg298Ter)	MSH6	R298*, R168*	not provided|Hereditary nonpolyposis colorectal neoplasms|Lynch syndrome|Hereditary cancer-predisposing syndrome	Pathogenic	Last reviewed: Sep 5, 2013	reviewed by expert panel	VCV000089574	2	48026014	2	47798875	89574	95048	rs146816935	NC_000002.12:47798874:C:T
NM_000179.2(MSH6):c.893G>A (p.Arg298Gln)	MSH6	R298Q, R168Q	Lynch syndrome|not provided|Hereditary nonpolyposis colorectal neoplasms|Hereditary cancer-predisposing syndrome	Uncertain significance	Last reviewed: Oct 25, 2020	criteria provided, multiple submitters, no conflicts	VCV000186227	2	48026015	2	47798876	186227	182039	rs765237563	NC_000002.12:47798875:G:A
NM_000179.3(MSH6):c.900dup	MSH6	K301fs, K171fs	not provided|Hereditary cancer-predisposing syndrome|Lynch syndrome|Hereditary nonpolyposis colorectal neoplasms	Pathogenic	Last reviewed: Feb 13, 2020	criteria provided, multiple submitters, no conflicts	VCV000218080	2	48026020 - 48026021	2	47798881 - 47798882	218080	214597	rs863225421	NC_000002.12:47798881:GG:GGG
NM_000179.2(MSH6):c.905G>A (p.Arg302Lys)	MSH6	R302K, R172K	Hereditary nonpolyposis colorectal cancer type 5|Turcot syndrome|not provided|Hereditary nonpolyposis colorectal neoplasms|Hereditary cancer-predisposing syndrome	Conflicting interpretations of pathogenicity	Last reviewed: Sep 15, 2020	criteria provided, conflicting interpretations	VCV000216324	2	48026027	2	47798888	216324	212225	rs587781510	NC_000002.12:47798887:G:A
NM_000179.3(MSH6):c.905G>C (p.Arg302Thr)	MSH6	R302T, R172T	Hereditary nonpolyposis colorectal neoplasms|Hereditary nonpolyposis colorectal cancer type 5|not specified|Hereditary cancer-predisposing syndrome|Lynch syndrome|not provided	Uncertain significance	Last reviewed: Oct 28, 2020	criteria provided, multiple submitters, no conflicts	VCV000141122	2	48026027	2	47798888	141122	150836	rs587781510	NC_000002.12:47798887:G:C
NM_000179.2(MSH6):c.926C>G (p.Ser309Cys)	MSH6	S309C, S7C, S179C	not specified|Carcinoma of colon|Hereditary nonpolyposis colorectal neoplasms|not provided|Hereditary cancer-predisposing syndrome	Conflicting interpretations of pathogenicity	Last reviewed: Dec 1, 2020	criteria provided, conflicting interpretations	VCV000127607	2	48026048	2	47798909	127607	133064	rs544222338	NC_000002.12:47798908:C:G
NM_000179.2(MSH6):c.938A>G (p.Lys313Arg)	MSH6	K313R, K11R, K183R	Hereditary nonpolyposis colorectal neoplasms|Lynch syndrome|Hereditary cancer-predisposing syndrome	Uncertain significance	Last reviewed: Feb 19, 2020	criteria provided, multiple submitters, no conflicts	VCV000220584	2	48026060	2	47798921	220584	221265	rs753373644	NC_000002.12:47798920:A:G
NM_000179.2(MSH6):c.942C>G (p.Ser314Arg)	MSH6	S314R, S12R, S184R	Hereditary nonpolyposis colorectal neoplasms|not provided|Hereditary nonpolyposis colorectal cancer type 5|Hereditary cancer-predisposing syndrome|Lynch syndrome	Conflicting interpretations of pathogenicity	Last reviewed: Oct 15, 2020	criteria provided, conflicting interpretations	VCV000229741	2	48026064	2	47798925	229741	232698	rs150440246	NC_000002.12:47798924:C:G
NM_000179.2(MSH6):c.958C>T (p.Pro320Ser)	MSH6	P320S, P18S, P190S	Hereditary nonpolyposis colorectal neoplasms|Lynch syndrome	Uncertain significance	Last reviewed: Feb 11, 2016	criteria provided, single submitter	VCV000237217	2	48026080	2	47798941	237217	238885	rs754879198	NC_000002.12:47798940:C:T
NM_000179.2(MSH6):c.971A>G (p.Lys324Arg)	MSH6	K324R, K194R, K22R	Lynch syndrome|Hereditary nonpolyposis colorectal neoplasms	Conflicting interpretations of pathogenicity	Last reviewed: Aug 26, 2020	criteria provided, conflicting interpretations	VCV000619533	2	48026093	2	47798954	619533	610924	rs1558659961	NC_000002.12:47798953:A:G
NM_000179.2(MSH6):c.983G>C (p.Ser328Thr)	MSH6	S328T, S198T, S26T	Lynch syndrome	Uncertain significance	Last reviewed: May 23, 2016	criteria provided, single submitter	VCV000410402	2	48026105	2	47798966	410402	392924	rs1060502879	NC_000002.12:47798965:G:C
NM_000179.2(MSH6):c.989C>A (p.Ser330Ter)	MSH6	S330*, S200*, S28*	Hereditary cancer-predisposing syndrome|Hereditary nonpolyposis colorectal neoplasms|Lynch syndrome	Pathogenic	Last reviewed: Jan 15, 2016	criteria provided, multiple submitters, no conflicts	VCV000186304	2	48026111	2	47798972	186304	182044	rs786202848	NC_000002.12:47798971:C:A
NM_000179.2(MSH6):c.999del (p.Lys334fs)	MSH6	K334fs, K204fs, K32fs	not provided|Lynch syndrome	Pathogenic	Last reviewed: Feb 27, 2017	criteria provided, multiple submitters, no conflicts	VCV000410503	2	48026120	2	47798981	410503	392981	rs1060502932	NC_000002.12:47798980:CC:C
NM_000179.2(MSH6):c.998C>G (p.Thr333Ser)	MSH6	T333S, T31S, T203S	Lynch syndrome	Uncertain significance	Last reviewed: Oct 11, 2016	criteria provided, single submitter	VCV000410486	2	48026120	2	47798981	410486	392885	rs587781983	NC_000002.12:47798980:C:G
NM_000179.3(MSH6):c.998C>T (p.Thr333Ile)	MSH6	T333I, T203I, T31I	Hereditary cancer-predisposing syndrome|Lynch syndrome|not provided|Hereditary nonpolyposis colorectal neoplasms|Hereditary nonpolyposis colorectal cancer type 5	Conflicting interpretations of pathogenicity	Last reviewed: Nov 1, 2020	criteria provided, conflicting interpretations	VCV000141751	2	48026120	2	47798981	141751	151465	rs587781983	NC_000002.12:47798980:C:T
NM_000179.2(MSH6):c.1030C>T (p.Gln344Ter)	MSH6	Q344*, Q214*, Q42*	Hereditary cancer-predisposing syndrome|Carcinoma of colon	Pathogenic	Last reviewed: Jul 4, 2018	criteria provided, single submitter	VCV000479954	2	48026152	2	47799013	479954	473167	rs730881815	NC_000002.12:47799012:C:T
NM_000179.2(MSH6):c.1034A>G (p.Asn345Ser)	MSH6	N345S, N43S, N215S	Hereditary nonpolyposis colorectal neoplasms|Hereditary cancer-predisposing syndrome|Lynch syndrome	Uncertain significance	Last reviewed: Feb 13, 2019	criteria provided, multiple submitters, no conflicts	VCV000220096	2	48026156	2	47799017	220096	221266	rs864622377	NC_000002.12:47799016:A:G
NM_000179.3(MSH6):c.1037C>T (p.Ser346Phe)	MSH6	S346F, S216F, S44F	Hereditary nonpolyposis colorectal cancer type 5|not specified|not provided|Hereditary cancer-predisposing syndrome|Lynch syndrome|Hereditary nonpolyposis colorectal neoplasms	Conflicting interpretations of pathogenicity	Last reviewed: Sep 26, 2020	criteria provided, conflicting interpretations	VCV000187718	2	48026159	2	47799020	187718	182045	rs567785169	NC_000002.12:47799019:C:T
NM_000179.2(MSH6):c.1039_1040insC (p.Glu347fs)	MSH6	E217fs, E347fs, E45fs	Lynch syndrome|Hereditary nonpolyposis colorectal neoplasms	Pathogenic	Last reviewed: Oct 31, 2017	criteria provided, multiple submitters, no conflicts	VCV000525645	2	48026161 - 48026162	2	47799022 - 47799023	525645	518386	rs1553412441	NC_000002.12:47799022::C
NM_000179.2(MSH6):c.1046A>G (p.Gln349Arg)	MSH6	Q349R, Q219R, Q47R	Hereditary nonpolyposis colorectal neoplasms|Hereditary cancer-predisposing syndrome|not provided|Lynch syndrome	Uncertain significance	Last reviewed: Mar 18, 2020	criteria provided, multiple submitters, no conflicts	VCV000224578	2	48026168	2	47799029	224578	226301	rs869312797	NC_000002.12:47799028:A:G
NM_000179.3(MSH6):c.1054G>A (p.Val352Ile)	MSH6	V352I, V222I, V50I	not specified|Hereditary cancer-predisposing syndrome|not provided|Hereditary nonpolyposis colorectal neoplasms|Hereditary nonpolyposis colorectal cancer type 5|Lynch syndrome	Conflicting interpretations of pathogenicity	Last reviewed: Nov 22, 2020	criteria provided, conflicting interpretations	VCV000182617	2	48026176	2	47799037	182617	180053	rs730881787	NC_000002.12:47799036:G:A
NM_000179.2(MSH6):c.1063G>A (p.Gly355Ser)	MSH6	G355S, G225S, G53S	Hereditary nonpolyposis colorectal cancer type 5|Malignant tumor of breast|Hereditary nonpolyposis colorectal neoplasms|not specified|Turcot syndrome|Endometrial carcinoma|Hereditary nonpolyposis colorectal cancer type 5|Hereditary cancer-predisposing syndrome|not provided	Conflicting interpretations of pathogenicity	Last reviewed: Dec 3, 2020	criteria provided, conflicting interpretations	VCV000134851	2	48026185	2	47799046	134851	138590	rs587778531	NC_000002.12:47799045:G:A
NM_000179.2(MSH6):c.1081C>T (p.Arg361Cys)	MSH6	R361C, R59C, R231C	Lynch syndrome|Hereditary nonpolyposis colorectal neoplasms|not provided|Hereditary cancer-predisposing syndrome|not specified	Conflicting interpretations of pathogenicity	Last reviewed: Apr 23, 2021	criteria provided, conflicting interpretations	VCV000142698	2	48026203	2	47799064	142698	152412	rs587782651	NC_000002.12:47799063:C:T
NM_000179.2(MSH6):c.1082G>A (p.Arg361His)	MSH6	R361H, R231H, R59H	Hereditary nonpolyposis colorectal neoplasms|not provided|Hereditary nonpolyposis colorectal cancer type 5|Lynch syndrome|Hereditary cancer-predisposing syndrome	Uncertain significance	Last reviewed: Oct 14, 2020	criteria provided, multiple submitters, no conflicts	VCV000089168	2	48026204	2	47799065	89168	94642	rs63750440	NC_000002.12:47799064:G:A
NM_001281492.1(MSH6):c.695del (p.Pro232fs)	MSH6	P232fs, P60fs	Lynch syndrome	Pathogenic	Last reviewed: Sep 5, 2013	reviewed by expert panel	VCV000089169	2	48026205	2	47799066	89169	94643	rs267608056	NC_000002.12:47799065:CCC:CC
NM_000179.2(MSH6):c.1093T>C (p.Trp365Arg)	MSH6	W365R, W235R, W63R	not specified|Lynch syndrome	Uncertain significance	Last reviewed: Jun 14, 2021	criteria provided, multiple submitters, no conflicts	VCV000619535	2	48026215	2	47799076	619535	610926	rs752628520	NC_000002.12:47799075:T:C
NM_000179.2(MSH6):c.1097A>G (p.Tyr366Cys)	MSH6	Y366C, Y64C, Y236C	Hereditary nonpolyposis colorectal neoplasms|Hereditary cancer-predisposing syndrome|Lynch syndrome	Uncertain significance	Last reviewed: Feb 20, 2020	criteria provided, multiple submitters, no conflicts	VCV000628553	2	48026219	2	47799080	628553	616712	rs1482767334	NC_000002.12:47799079:A:G
NM_000179.2(MSH6):c.1100A>G (p.His367Arg)	MSH6	H367R, H237R, H65R	Lynch syndrome I	Pathogenic	Last reviewed: Mar 9, 2018	reviewed by expert panel	VCV000520541	2	48026222	2	47799083	520541	511144	rs1553412495	NC_000002.12:47799082:A:G
NM_001281492.1(MSH6):c.711del (p.His237fs)	MSH6	H237fs, H65fs	Lynch syndrome	Pathogenic	Last reviewed: Sep 5, 2013	reviewed by expert panel	VCV000089171	2	48026223	2	47799084	89171	94645	rs587779203	NC_000002.12:47799083:T:
NM_000179.2(MSH6):c.1106C>T (p.Thr369Ile)	MSH6	T369I, T239I, T67I	Lynch syndrome I|not provided|Hereditary cancer-predisposing syndrome|Hereditary nonpolyposis colorectal neoplasms|Lynch syndrome|not specified|Hereditary nonpolyposis colorectal cancer type 5	Uncertain significance	Last reviewed: Oct 28, 2020	criteria provided, multiple submitters, no conflicts	VCV000127554	2	48026228	2	47799089	127554	133011	rs375974046	NC_000002.12:47799088:C:T
NM_000179.2(MSH6):c.1109T>C (p.Leu370Ser)	MSH6	L370S, L240S, L68S	Hereditary nonpolyposis colorectal neoplasms|Hereditary cancer-predisposing syndrome|not specified|Lynch syndrome|not provided|Hereditary nonpolyposis colon cancer	Pathogenic/Likely pathogenic	Last reviewed: Oct 6, 2020	criteria provided, multiple submitters, no conflicts	VCV000089172	2	48026231	2	47799092	89172	94646	rs587779204	NC_000002.12:47799091:T:C
NM_000179.3(MSH6):c.1120A>G (p.Lys374Glu)	MSH6	K374E, K72E, K244E	Hereditary nonpolyposis colorectal neoplasms|Lynch syndrome	Uncertain significance	Last reviewed: Jul 2, 2018	criteria provided, multiple submitters, no conflicts	VCV000571083	2	48026242	2	47799103	571083	558183	rs1558660575	NC_000002.12:47799102:A:G
NM_000179.2(MSH6):c.1128_1132del (p.Arg378_Arg379insTer)	MSH6		Lynch syndrome|Hereditary cancer-predisposing syndrome	Pathogenic/Likely pathogenic	Last reviewed: May 9, 2018	criteria provided, multiple submitters, no conflicts	VCV000428442	2	48026248 - 48026252	2	47799109 - 47799113	428442	419448	rs1114167801	NC_000002.12:47799108:GAAAAGA:GA
NM_000179.3(MSH6):c.1127A>G (p.Glu376Gly)	MSH6	E376G, E246G, E74G	Hereditary cancer-predisposing syndrome|Hereditary nonpolyposis colorectal neoplasms|Lynch syndrome	Conflicting interpretations of pathogenicity	Last reviewed: Jun 29, 2020	criteria provided, conflicting interpretations	VCV000231103	2	48026249	2	47799110	231103	232705	rs764150912	NC_000002.12:47799109:A:G
NM_000179.3(MSH6):c.1135_1139del (p.Arg378_Arg379insTer)	MSH6		Hereditary nonpolyposis colorectal cancer type 5|Hereditary nonpolyposis colorectal neoplasms|Lynch syndrome|Hereditary cancer-predisposing syndrome|not provided	Pathogenic	Last reviewed: Sep 5, 2013	reviewed by expert panel	VCV000089174	2	48026251 - 48026255	2	47799112 - 47799116	89174	94648	rs267608077	NC_000002.12:47799111:AAGAGAAGAGA:AAGAGA
NM_000179.2(MSH6):c.1133G>A (p.Arg378Lys)	MSH6	R378K, R76K, R248K	Hereditary nonpolyposis colorectal neoplasms|not specified|Carcinoma of colon|not provided|Hereditary cancer-predisposing syndrome	Uncertain significance	Last reviewed: Jan 17, 2021	criteria provided, multiple submitters, no conflicts	VCV000089173	2	48026255	2	47799116	89173	94647	rs587779205	NC_000002.12:47799115:G:A
NM_000179.2(MSH6):c.1134A>C (p.Arg378Ser)	MSH6	R378S, R248S, R76S	Hereditary nonpolyposis colorectal neoplasms|Lynch syndrome	Uncertain significance	Last reviewed: Feb 18, 2016	criteria provided, single submitter	VCV000237127	2	48026256	2	47799117	237127	238888	rs878853700	NC_000002.12:47799116:A:C
NM_001281492.1(MSH6):c.749_753del (p.Asp250fs)	MSH6	D250fs, D78fs	Endometrial carcinoma|Hereditary cancer-predisposing syndrome|Lynch syndrome|Hereditary nonpolyposis colorectal neoplasms	Pathogenic	Last reviewed: Sep 5, 2013	reviewed by expert panel	VCV000089175	2	48026258 - 48026262	2	47799119 - 47799123	89175	94649	rs587779206	NC_000002.12:47799118:GAGATGAG:GAG
NM_000179.2(MSH6):c.1163A>C (p.His388Pro)	MSH6	H388P, H86P, H258P	Hereditary cancer-predisposing syndrome|Lynch syndrome	Uncertain significance	Last reviewed: May 7, 2016	criteria provided, multiple submitters, no conflicts	VCV000183954	2	48026285	2	47799146	183954	182054	rs786201185	NC_000002.12:47799145:A:C
NM_001281492.1(MSH6):c.778_780delinsAA (p.Asp260fs)	MSH6	D88fs, D260fs	Hereditary cancer-predisposing syndrome|Hereditary nonpolyposis colorectal neoplasms|Lynch syndrome|not provided	Pathogenic/Likely pathogenic	Last reviewed: Mar 9, 2020	criteria provided, multiple submitters, no conflicts	VCV000218051	2	48026290 - 48026292	2	47799151 - 47799153	218051	214598	rs863225398	NC_000002.12:47799150:GAT:AA
NM_000179.2(MSH6):c.1168G>A (p.Asp390Asn)	MSH6	D390N, D260N, D88N	Hereditary cancer-predisposing syndrome|Hereditary nonpolyposis colorectal neoplasms|Lynch syndrome|not provided|not specified	Conflicting interpretations of pathogenicity	Last reviewed: Sep 9, 2020	criteria provided, conflicting interpretations	VCV000127555	2	48026290	2	47799151	127555	133012	rs147737737	NC_000002.12:47799150:G:A
NM_000179.2(MSH6):c.1180T>G (p.Ser394Ala)	MSH6	S394A, S92A, S264A	Hereditary nonpolyposis colorectal neoplasms|Carcinoma of colon	Uncertain significance	Last reviewed: Mar 5, 2020	criteria provided, single submitter	VCV000433908	2	48026302	2	47799163	433908	427169	rs1553412587	NC_000002.12:47799162:T:G
NM_000179.2(MSH6):c.1184C>T (p.Thr395Ile)	MSH6	T395I, T265I, T93I	Hereditary nonpolyposis colorectal neoplasms|not provided|Hereditary cancer-predisposing syndrome|Lynch syndrome	Uncertain significance	Last reviewed: Oct 25, 2018	criteria provided, multiple submitters, no conflicts	VCV000224579	2	48026306	2	47799167	224579	226302	rs767658494	NC_000002.12:47799166:C:T
NM_000179.3(MSH6):c.1190_1191del	MSH6	Y267fs, Y95fs	Hereditary nonpolyposis colorectal neoplasms|Lynch syndrome|Hereditary nonpolyposis colon cancer|Lynch syndrome|Hereditary cancer-predisposing syndrome|not provided	Pathogenic	Last reviewed: Sep 5, 2013	reviewed by expert panel	VCV000089178	2	48026311 - 48026312	2	47799172 - 47799173	89178	94652	rs63750439	NC_000002.12:47799171:TAT:T
NM_000179.3(MSH6):c.1190A>G (p.Tyr397Cys)	MSH6	Y397C, Y267C, Y95C	Lynch syndrome|Hereditary breast and ovarian cancer syndrome|Hereditary nonpolyposis colorectal neoplasms|Hereditary cancer-predisposing syndrome|Hereditary nonpolyposis colorectal cancer type 5|not specified|not provided	Uncertain significance	Last reviewed: Dec 29, 2020	criteria provided, multiple submitters, no conflicts	VCV000182620	2	48026312	2	47799173	182620	180056	rs63750065	NC_000002.12:47799172:A:G
NM_000179.2(MSH6):c.1193T>A (p.Val398Glu)	MSH6	V398E, V268E, V96E	Lynch syndrome	Pathogenic	Last reviewed: Sep 5, 2013	reviewed by expert panel	VCV000089179	2	48026315	2	47799176	89179	94653	rs587779208	NC_000002.12:47799175:T:A
NM_000179.2(MSH6):c.1196C>T (p.Pro399Leu)	MSH6	P399L, P97L, P269L	Lynch syndrome|Hereditary nonpolyposis colorectal neoplasms|Carcinoma of colon	Uncertain significance	Last reviewed: Dec 12, 2015	criteria provided, single submitter	VCV000237130	2	48026318	2	47799179	237130	238890	rs878853701	NC_000002.12:47799178:C:T
NM_000179.2(MSH6):c.1238G>C (p.Trp413Ser)	MSH6	W413S, W283S, W111S	Hereditary nonpolyposis colorectal neoplasms|Lynch syndrome	Uncertain significance	Last reviewed: Jan 1, 2016	criteria provided, single submitter	VCV000237131	2	48026360	2	47799221	237131	238891	rs786201049	NC_000002.12:47799220:G:C
NM_000179.2(MSH6):c.1252T>C (p.Ser418Pro)	MSH6	S418P, S116P, S288P	Lynch syndrome	Likely pathogenic	Last reviewed: Oct 18, 2018	reviewed by expert panel	VCV000633497	2	48026374	2	47799235	633497	621927	rs1251033858	NC_000002.12:47799234:T:C
NM_000179.2(MSH6):c.1255_1268del (p.Gln419fs)	MSH6	Q289fs, Q117fs, Q419fs	Lynch syndrome|not provided	Pathogenic/Likely pathogenic	Last reviewed: May 24, 2016	criteria provided, multiple submitters, no conflicts	VCV000234842	2	48026374 - 48026387	2	47799235 - 47799248	234842	231545	rs876661251	NC_000002.12:47799234:TCTCAGAACTTTGATCT:TCT
NM_000179.2(MSH6):c.1255C>G (p.Gln419Glu)	MSH6	Q419E, Q117E, Q289E	Hereditary nonpolyposis colorectal neoplasms|Hereditary cancer-predisposing syndrome|Lynch syndrome	Uncertain significance	Last reviewed: Oct 16, 2020	criteria provided, multiple submitters, no conflicts	VCV000188341	2	48026377	2	47799238	188341	185993	rs762814792	NC_000002.12:47799237:C:G
NM_000179.2(MSH6):c.1270G>A (p.Val424Ile)	MSH6	V424I, V122I, V294I	Lynch syndrome|Endometrial carcinoma|Hereditary nonpolyposis colorectal cancer type 5|Turcot syndrome	Uncertain significance	Last reviewed: Oct 31, 2018	criteria provided, multiple submitters, no conflicts	VCV000410450	2	48026392	2	47799253	410450	392893	rs768299607	NC_000002.12:47799252:G:A
NM_001281492.1(MSH6):c.886del (p.Cys296fs)	MSH6	C124fs, C296fs	Lynch syndrome	Pathogenic	Last reviewed: Sep 5, 2013	reviewed by expert panel	VCV000089184	2	48026398	2	47799259	89184	94658	rs587779209	NC_000002.12:47799258:T:
NM_000179.2(MSH6):c.1290G>A (p.Gly430=)	MSH6		not specified|Lynch syndrome	Conflicting interpretations of pathogenicity	Last reviewed: Sep 5, 2019	criteria provided, conflicting interpretations	VCV000619547	2	48026412	2	47799273	619547	610928	rs1558661242	NC_000002.12:47799272:G:A
NM_000179.2(MSH6):c.1295_1296insAA (p.Phe432fs)	MSH6	F130fs, F302fs, F432fs	Lynch syndrome	Pathogenic	Last reviewed: Oct 9, 2016	criteria provided, single submitter	VCV000410532	2	48026417 - 48026418	2	47799278 - 47799279	410532	393287	rs1060502946	NC_000002.12:47799278::AA
NM_000179.2(MSH6):c.1296T>G (p.Phe432Leu)	MSH6	F432L, F130L, F302L	not provided|Hereditary nonpolyposis colorectal neoplasms|Lynch syndrome	Conflicting interpretations of pathogenicity	Last reviewed: Dec 28, 2016	criteria provided, conflicting interpretations	VCV000216294	2	48026418	2	47799279	216294	212229	rs863224614	NC_000002.12:47799278:T:G
NM_000179.2(MSH6):c.1299T>G (p.Tyr433Ter)	MSH6	Y433*, Y303*, Y131*	Hereditary cancer-predisposing syndrome|Hereditary nonpolyposis colorectal neoplasms|Carcinoma of colon	Pathogenic	Last reviewed: May 4, 2019	criteria provided, multiple submitters, no conflicts	VCV000428379	2	48026421	2	47799282	428379	419463	rs267608055	NC_000002.12:47799281:T:G
NM_000179.2(MSH6):c.1299T>A (p.Tyr433Ter)	MSH6	Y433*, Y131*, Y303*	Lynch syndrome	Pathogenic	Last reviewed: Sep 5, 2013	reviewed by expert panel	VCV000089185	2	48026421	2	47799282	89185	94659	rs267608055	NC_000002.12:47799281:T:A
NM_000179.3(MSH6):c.1321C>G (p.Leu441Val)	MSH6	L441V, L311V, L139V	Hereditary nonpolyposis colorectal neoplasms|Lynch syndrome	Uncertain significance	Last reviewed: Aug 23, 2018	criteria provided, multiple submitters, no conflicts	VCV000584616	2	48026443	2	47799304	584616	575680	rs1553412749	NC_000002.12:47799303:C:G
NM_000179.2(MSH6):c.1325T>C (p.Ile442Thr)	MSH6	I442T, I140T, I312T	Hereditary cancer-predisposing syndrome|not provided|Hereditary nonpolyposis colorectal neoplasms	Uncertain significance	Last reviewed: Oct 30, 2020	criteria provided, multiple submitters, no conflicts	VCV000089187	2	48026447	2	47799308	89187	94661	rs587779210	NC_000002.12:47799307:T:C
NM_000179.2(MSH6):c.1333_1334del (p.Val444_Ser445insTer)	MSH6		Lynch syndrome	Pathogenic	Last reviewed: Dec 6, 2016	criteria provided, single submitter	VCV000410522	2	48026455 - 48026456	2	47799316 - 47799317	410522	393004	rs1060502940	NC_000002.12:47799315:AG:
NM_000179.2(MSH6):c.1338A>T (p.Glu446Asp)	MSH6	E446D, E316D, E144D	Lynch syndrome	Uncertain significance	Last reviewed: Jan 30, 2019	criteria provided, single submitter	VCV000089188	2	48026460	2	47799321	89188	94662	rs587779211	NC_000002.12:47799320:A:T
NM_000179.3(MSH6):c.1346T>C (p.Leu449Pro)	MSH6	L449P, L147P, L319P	Hereditary nonpolyposis colorectal cancer type 5|Lynch syndrome|Hereditary nonpolyposis colorectal neoplasms|Hereditary cancer-predisposing syndrome	Pathogenic	Last reviewed: Sep 5, 2013	reviewed by expert panel	VCV000089189	2	48026468	2	47799329	89189	94663	rs63750741	NC_000002.12:47799328:T:C
NM_001281492.1(MSH6):c.962del (p.Phe321fs)	MSH6	F149fs, F321fs	Lynch syndrome|Hereditary nonpolyposis colorectal neoplasms|Hereditary cancer-predisposing syndrome|not provided	Pathogenic/Likely pathogenic	Last reviewed: Sep 7, 2020	criteria provided, multiple submitters, no conflicts	VCV000224534	2	48026473	2	47799334	224534	226303	rs869312769	NC_000002.12:47799333:TT:T
NM_000179.2(MSH6):c.1359A>G (p.Lys453=)	MSH6		Hereditary cancer-predisposing syndrome|Lynch syndrome|Hereditary nonpolyposis colorectal neoplasms	Conflicting interpretations of pathogenicity	Last reviewed: Aug 20, 2019	criteria provided, conflicting interpretations	VCV000219541	2	48026481	2	47799342	219541	221270	rs864622147	NC_000002.12:47799341:A:G
NM_000179.2(MSH6):c.1364A>C (p.Asn455Thr)	MSH6	N455T, N153T, N325T	Hereditary cancer-predisposing syndrome|Malignant tumor of breast|Lynch syndrome|Hereditary nonpolyposis colorectal neoplasms|not provided|Hereditary nonpolyposis colorectal cancer type 5	Conflicting interpretations of pathogenicity	Last reviewed: Oct 28, 2020	criteria provided, conflicting interpretations	VCV000142181	2	48026486	2	47799347	142181	151895	rs200938360	NC_000002.12:47799346:A:C
NM_000179.2(MSH6):c.1367G>A (p.Trp456Ter)	MSH6	W456*, W326*, W154*	Lynch syndrome|not provided|Hereditary cancer-predisposing syndrome	Pathogenic	Last reviewed: Jan 17, 2019	criteria provided, multiple submitters, no conflicts	VCV000132710	2	48026489	2	47799350	132710	136458	rs587780538	NC_000002.12:47799349:G:A
NM_000179.3(MSH6):c.1402C>T (p.Arg468Cys)	MSH6	R468C, R166C, R338C	not provided|Lynch syndrome|Hereditary nonpolyposis colorectal cancer type 5|Turcot syndrome|not specified|Hereditary nonpolyposis colorectal neoplasms|Hereditary cancer-predisposing syndrome	Uncertain significance	Last reviewed: Mar 11, 2021	criteria provided, multiple submitters, no conflicts	VCV000089191	2	48026524	2	47799385	89191	94665	rs369456858	NC_000002.12:47799384:C:T
NM_000179.3(MSH6):c.1406A>G (p.Tyr469Cys)	MSH6	Y469C, Y339C, Y167C	Hereditary cancer-predisposing syndrome|not provided|Lynch syndrome|Hereditary nonpolyposis colorectal neoplasms	Uncertain significance	Last reviewed: Sep 25, 2020	criteria provided, multiple submitters, no conflicts	VCV000231340	2	48026528	2	47799389	231340	232717	rs748165218	NC_000002.12:47799388:A:G
NM_000179.2(MSH6):c.1417C>G (p.Leu473Val)	MSH6	L473V, L343V, L171V	Hereditary cancer-predisposing syndrome|Lynch syndrome	Uncertain significance	Last reviewed: Mar 2, 2018	criteria provided, multiple submitters, no conflicts	VCV000410484	2	48026539	2	47799400	410484	393007	rs1060502924	NC_000002.12:47799399:C:G
NM_001281492.1(MSH6):c.1031_1032dup (p.Gln345fs)	MSH6	Q173fs, Q345fs	Hereditary nonpolyposis colorectal neoplasms|Lynch syndrome|Lynch syndrome I|Hereditary cancer-predisposing syndrome|not provided	Pathogenic	Last reviewed: Sep 5, 2013	reviewed by expert panel	VCV000089193	2	48026541 - 48026542	2	47799402 - 47799403	89193	94667	rs63750854	NC_000002.12:47799402:GTG:GTGTG
NM_000179.2(MSH6):c.1439T>A (p.Val480Glu)	MSH6	V480E, V178E, V350E	Lynch syndrome	Pathogenic	Last reviewed: Dec 19, 2018	reviewed by expert panel	VCV000633495	2	48026561	2	47799422	633495	621928	rs1244531716	NC_000002.12:47799421:T:A
NM_000179.2(MSH6):c.1444C>T (p.Arg482Ter)	MSH6	R482*, R352*, R180*	Hereditary nonpolyposis colorectal neoplasms|Lynch syndrome|not provided|Hereditary cancer-predisposing syndrome|Carcinoma of colon|Hereditary nonpolyposis colorectal cancer type 5	Pathogenic	Last reviewed: Sep 5, 2013	reviewed by expert panel	VCV000089194	2	48026566	2	47799427	89194	94668	rs63750909	NC_000002.12:47799426:C:T
NM_000179.2(MSH6):c.1445G>C (p.Arg482Pro)	MSH6	R482P, R180P, R352P	Lynch syndrome I	Likely pathogenic	Last reviewed: Jun 13, 2018	reviewed by expert panel	VCV000561174	2	48026567	2	47799428	561174	552277	rs773226008	NC_000002.12:47799427:G:C
NM_000179.2(MSH6):c.1447G>C (p.Val483Leu)	MSH6	V483L, V181L, V353L	Hereditary cancer-predisposing syndrome|Hereditary nonpolyposis colorectal neoplasms|Lynch syndrome	Uncertain significance	Last reviewed: Sep 23, 2018	criteria provided, multiple submitters, no conflicts	VCV000188121	2	48026569	2	47799430	188121	185994	rs786204084	NC_000002.12:47799429:G:C
NM_000179.2(MSH6):c.1450G>A (p.Glu484Lys)	MSH6	E484K, E182K, E354K	Hereditary cancer-predisposing syndrome|Hereditary nonpolyposis colorectal neoplasms|Lynch syndrome	Uncertain significance	Last reviewed: Jun 6, 2019	criteria provided, multiple submitters, no conflicts	VCV000216297	2	48026572	2	47799433	216297	212231	rs587782706	NC_000002.12:47799432:G:A
NM_000179.3(MSH6):c.1471ATG[1] (p.Met492del)	MSH6	M492del, M190del, M362del	not provided|Lynch syndrome|Hereditary cancer-predisposing syndrome|Hereditary nonpolyposis colorectal neoplasms	Uncertain significance	Last reviewed: Sep 9, 2020	criteria provided, multiple submitters, no conflicts	VCV000142597	2	48026593 - 48026595	2	47799454 - 47799456	142597	152311	rs587782576	NC_000002.12:47799453:ATGATG:ATG
NM_000179.3(MSH6):c.1474A>G (p.Met492Val)	MSH6	M492V, M362V, M190V	Carcinoma of colon|not provided|Hereditary nonpolyposis colorectal neoplasms|Hereditary cancer-predisposing syndrome|not specified	Conflicting interpretations of pathogenicity	Last reviewed: Oct 27, 2020	criteria provided, conflicting interpretations	VCV000089195	2	48026596	2	47799457	89195	94669	rs61754783	NC_000002.12:47799456:A:G
NM_000179.2(MSH6):c.1477G>T (p.Glu493Ter)	MSH6	E493*, E363*, E191*	Lynch syndrome	Pathogenic	Last reviewed: Sep 5, 2013	reviewed by expert panel	VCV000089196	2	48026599	2	47799460	89196	94670	rs267608046	NC_000002.12:47799459:G:T
NM_000179.2(MSH6):c.1480G>T (p.Ala494Ser)	MSH6	A494S, A364S, A192S	Lynch syndrome|Hereditary cancer-predisposing syndrome	Uncertain significance	Last reviewed: Nov 3, 2020	criteria provided, multiple submitters, no conflicts	VCV000410487	2	48026602	2	47799463	410487	392927	rs758699749	NC_000002.12:47799462:G:T
NM_000179.3(MSH6):c.1483C>T	MSH6	R495*, R193*, R365*	Carcinoma of colon|Lynch-like syndrome|Hereditary nonpolyposis colorectal neoplasms|Lynch syndrome|not provided|Hereditary cancer-predisposing syndrome	Pathogenic	Last reviewed: Sep 5, 2013	reviewed by expert panel	VCV000089197	2	48026605	2	47799466	89197	94671	rs587779212	NC_000002.12:47799465:C:T
NM_000179.2(MSH6):c.1498G>A (p.Ala500Thr)	MSH6	A500T, A198T, A370T	not provided|Hereditary nonpolyposis colorectal neoplasms|Hereditary cancer-predisposing syndrome|Lynch syndrome	Uncertain significance	Last reviewed: Nov 1, 2020	criteria provided, multiple submitters, no conflicts	VCV000188181	2	48026620	2	47799481	188181	185995	rs786204127	NC_000002.12:47799480:G:A
NM_000179.2(MSH6):c.1501C>T (p.His501Tyr)	MSH6	H501Y, H199Y, H371Y	Hereditary cancer-predisposing syndrome|Hereditary nonpolyposis colorectal neoplasms|Lynch syndrome|Lynch syndrome I	Uncertain significance	Last reviewed: Oct 8, 2020	criteria provided, multiple submitters, no conflicts	VCV000232251	2	48026623	2	47799484	232251	232719	rs779411998	NC_000002.12:47799483:C:T
NM_000179.2(MSH6):c.1535A>G (p.Glu512Gly)	MSH6	E512G, E382G, E210G	Lynch syndrome	Uncertain significance	Last reviewed: Dec 16, 2016	criteria provided, single submitter	VCV000410501	2	48026657	2	47799518	410501	393010	rs1060502930	NC_000002.12:47799517:A:G
NM_000179.2(MSH6):c.1564C>A (p.Gln522Lys)	MSH6	Q522K, Q220K, Q392K	Lynch syndrome|Hereditary nonpolyposis colorectal neoplasms	Uncertain significance	Last reviewed: Jan 31, 2016	criteria provided, single submitter	VCV000237140	2	48026686	2	47799547	237140	238898	rs878853708	NC_000002.12:47799546:C:A
NM_000179.2(MSH6):c.1571dup (p.Tyr524Ter)	MSH6	Y222*, Y524*, Y394*	Hereditary nonpolyposis colorectal neoplasms|Hereditary cancer-predisposing syndrome|not provided|Carcinoma of colon	Pathogenic	Last reviewed: Dec 20, 2018	criteria provided, multiple submitters, no conflicts	VCV000433910	2	48026692 - 48026693	2	47799553 - 47799554	433910	427171	rs1553412966	NC_000002.12:47799553:A:AA
NM_000179.2(MSH6):c.1570_1571insC (p.Tyr524fs)	MSH6	Y524fs, Y222fs, Y394fs	Hereditary nonpolyposis colorectal neoplasms|Lynch syndrome	Pathogenic	Last reviewed: Dec 22, 2015	criteria provided, single submitter	VCV000237141	2	48026692 - 48026693	2	47799553 - 47799554	237141	238899	rs878853709	NC_000002.12:47799553::C
NM_000179.2(MSH6):c.1572C>A (p.Tyr524Ter)	MSH6	Y524*, Y394*, Y222*	not provided|Lynch syndrome|Hereditary nonpolyposis colorectal neoplasms|Hereditary cancer-predisposing syndrome	Pathogenic	Last reviewed: Dec 15, 2019	criteria provided, multiple submitters, no conflicts	VCV000410426	2	48026694	2	47799555	410426	393014	rs587779215	NC_000002.12:47799554:C:A
NM_000179.2(MSH6):c.1572C>G (p.Tyr524Ter)	MSH6	Y524*, Y222*, Y394*	Hereditary nonpolyposis colorectal neoplasms|Lynch syndrome|Hereditary cancer-predisposing syndrome	Pathogenic	Last reviewed: Sep 5, 2013	reviewed by expert panel	VCV000089202	2	48026694	2	47799555	89202	94676	rs587779215	NC_000002.12:47799554:C:G
NM_000179.2(MSH6):c.1576G>A (p.Val526Met)	MSH6	V526M, V224M, V396M	not provided|Lynch syndrome	Uncertain significance	Last reviewed: Feb 6, 2017	criteria provided, multiple submitters, no conflicts	VCV000410432	2	48026698	2	47799559	410432	393289	rs1060502899	NC_000002.12:47799558:G:A
NM_001281492.1(MSH6):c.1190del (p.Leu397fs)	MSH6	L225fs, L397fs	Lynch syndrome	Pathogenic	Last reviewed: Sep 5, 2013	reviewed by expert panel	VCV000089203	2	48026702	2	47799563	89203	94677	rs63751090	NC_000002.12:47799562:T:
NM_001281492.1(MSH6):c.1200del (p.Ser402fs)	MSH6	S402fs, S230fs	none provided|Hereditary cancer-predisposing syndrome|Lynch syndrome|Hereditary nonpolyposis colorectal neoplasms	Pathogenic	Last reviewed: Sep 5, 2013	reviewed by expert panel	VCV000089204	2	48026712	2	47799573	89204	94678	rs587779216	NC_000002.12:47799572:T:
NM_000179.3(MSH6):c.1596dup (p.Glu533Ter)	MSH6	E533*, E231*, E403*	Turcot syndrome|Lynch syndrome	Pathogenic	Last reviewed: Sep 5, 2013	reviewed by expert panel	VCV000089205	2	48026717 - 48026718	2	47799578 - 47799579	89205	94679	rs587779217	NC_000002.12:47799578:T:TT
NM_000179.2(MSH6):c.1599G>C (p.Glu533Asp)	MSH6	E533D, E403D, E231D	Hereditary cancer-predisposing syndrome|Hereditary nonpolyposis colorectal cancer type 5|not provided|not specified|Lynch syndrome|Hereditary nonpolyposis colorectal neoplasms	Uncertain significance	Last reviewed: Sep 9, 2020	criteria provided, multiple submitters, no conflicts	VCV000135830	2	48026721	2	47799582	135830	139542	rs373726731	NC_000002.12:47799581:G:C
NM_000179.2(MSH6):c.1602C>G (p.Asn534Lys)	MSH6	N534K, N232K, N404K	Lynch syndrome|Hereditary cancer-predisposing syndrome|Hereditary nonpolyposis colorectal neoplasms|not provided	Uncertain significance	Last reviewed: Oct 15, 2020	criteria provided, multiple submitters, no conflicts	VCV000449925	2	48026724	2	47799585	449925	443264	rs763712971	NC_000002.12:47799584:C:G
NM_000179.3(MSH6):c.1610_1613del (p.Lys537fs)	MSH6	K235fs, K537fs, K407fs	Hereditary cancer-predisposing syndrome|Lynch syndrome|Hereditary nonpolyposis colorectal neoplasms|not provided	Pathogenic/Likely pathogenic	Last reviewed: Jul 11, 2019	criteria provided, multiple submitters, no conflicts	VCV000216859	2	48026728 - 48026731	2	47799589 - 47799592	216859	212233	rs863224829	NC_000002.12:47799588:AGTAAGTA:AGTA
NM_000179.3(MSH6):c.1612dup (p.Tyr538fs)	MSH6	Y236fs, Y408fs, Y538fs	Carcinoma of colon|Hereditary cancer-predisposing syndrome	Pathogenic	Last reviewed: Jan 15, 2020	criteria provided, single submitter	VCV000629250	2	48026733 - 48026734	2	47799594 - 47799595	629250	616736	rs1230092559	NC_000002.12:47799594:T:TT
NM_000179.3(MSH6):c.1615CTT[1] (p.Leu540del)	MSH6	L540del, L410del, L238del	Hereditary cancer-predisposing syndrome|Hereditary nonpolyposis colorectal neoplasms|Lynch syndrome|not provided	Pathogenic	Last reviewed: Oct 18, 2018	reviewed by expert panel	VCV000419037	2	48026736 - 48026738	2	47799597 - 47799599	419037	405878	rs1064793600	NC_000002.12:47799596:TCTTCTT:TCTT
NM_001281492.1(MSH6):c.1224_1225delinsG (p.Tyr408_Leu409delinsTer)	MSH6		Lynch syndrome	Pathogenic	Last reviewed: Sep 5, 2013	reviewed by expert panel	VCV000089207	2	48026736 - 48026737	2	47799597 - 47799598	89207	94681	rs587779218	NC_000002.12:47799596:TC:G
NM_001281492.1(MSH6):c.1224_1225delinsAG (p.Tyr408_Leu409delinsTer)	MSH6		Lynch syndrome	Pathogenic	Last reviewed: Sep 5, 2013	reviewed by expert panel	VCV000089206	2	48026736 - 48026737	2	47799597 - 47799598	89206	94680	rs267608049	NC_000002.12:47799596:TC:AG
NM_000179.2(MSH6):c.1621A>C (p.Ser541Arg)	MSH6	S541R, S411R, S239R	Hereditary cancer-predisposing syndrome|Lynch syndrome	Likely pathogenic	Last reviewed: Jun 21, 2019	reviewed by expert panel	VCV000126891	2	48026743	2	47799604	126891	132403	rs587779778	NC_000002.12:47799603:A:C
NM_001281492.1(MSH6):c.1238_1239del (p.Lys413fs)	MSH6	K241fs, K413fs	Lynch syndrome|Hereditary nonpolyposis colorectal neoplasms	Pathogenic	Last reviewed: Sep 5, 2013	reviewed by expert panel	VCV000089209	2	48026749 - 48026750	2	47799610 - 47799611	89209	94683	rs587779219	NC_000002.12:47799609:AAA:A
NM_000179.3(MSH6):c.1634_1635del (p.Lys545fs)	MSH6	K243fs, K545fs, K415fs	Hereditary cancer-predisposing syndrome|not provided|Hereditary nonpolyposis colorectal cancer type 5|Lynch syndrome|Hereditary nonpolyposis colorectal neoplasms	Pathogenic/Likely pathogenic	Last reviewed: Aug 5, 2020	criteria provided, multiple submitters, no conflicts	VCV000140961	2	48026753 - 48026754	2	47799614 - 47799615	140961	150675	rs267608064	NC_000002.12:47799613:AAAAA:AAA
NM_001281492.1(MSH6):c.1242_1245del (p.Lys415fs)	MSH6	K243fs, K415fs	Lynch syndrome	Pathogenic	Last reviewed: Sep 5, 2013	reviewed by expert panel	VCV000089210	2	48026753 - 48026756	2	47799614 - 47799617	89210	94684	rs267608064	NC_000002.12:47799613:AAAAA:A
NM_000179.2(MSH6):c.1633A>G (p.Lys545Glu)	MSH6	K545E, K415E, K243E	Hereditary nonpolyposis colorectal cancer type 5|Hereditary cancer-predisposing syndrome|Endometrial carcinoma|Hereditary nonpolyposis colorectal cancer type 5|Turcot syndrome|Hereditary nonpolyposis colorectal neoplasms|not provided	Uncertain significance	Last reviewed: Jul 12, 2020	criteria provided, multiple submitters, no conflicts	VCV000418743	2	48026755	2	47799616	418743	405879	rs1064793403	NC_000002.12:47799615:A:G
NM_001281492.1(MSH6):c.1244_1247del (p.Lys415fs)	MSH6	K415fs, K243fs	Hereditary nonpolyposis colorectal cancer type 5|Lynch syndrome|Hereditary nonpolyposis colorectal neoplasms|Hereditary cancer-predisposing syndrome|not provided	Pathogenic	Last reviewed: Sep 5, 2013	reviewed by expert panel	VCV000089211	2	48026755 - 48026758	2	47799616 - 47799619	89211	94685	rs63749874	NC_000002.12:47799615:AAAGA:A
NM_000179.3(MSH6):c.1637_1638del (p.Glu546fs)	MSH6	E416fs, E244fs, E546fs	Hereditary nonpolyposis colorectal neoplasms|Lynch syndrome|Hereditary cancer-predisposing syndrome|not provided	Pathogenic	Last reviewed: Sep 5, 2013	reviewed by expert panel	VCV000089213	2	48026757 - 48026758	2	47799618 - 47799619	89213	94687	rs267608076	NC_000002.12:47799617:AGAG:AG
NM_000179.2(MSH6):c.1645del (p.Ser549fs)	MSH6	S247fs, S549fs, S419fs	Lynch syndrome|not provided|Hereditary nonpolyposis colorectal neoplasms	Pathogenic	Last reviewed: Oct 12, 2019	criteria provided, multiple submitters, no conflicts	VCV000234464	2	48026766	2	47799627	234464	231544	rs876661033	NC_000002.12:47799626:TT:T
NM_000179.2(MSH6):c.1657A>C (p.Thr553Pro)	MSH6	T553P, T251P, T423P	Lynch syndrome	Uncertain significance	Last reviewed: Oct 15, 2020	criteria provided, single submitter	VCV000620605	2	48026779	2	47799640	620605	611991	rs1294509946	NC_000002.12:47799639:A:C
NM_000179.2(MSH6):c.1660C>T (p.Arg554Cys)	MSH6	R554C, R252C, R424C	Hereditary cancer-predisposing syndrome|Hereditary nonpolyposis colorectal neoplasms|Hereditary breast and ovarian cancer syndrome	Uncertain significance	Last reviewed: Sep 24, 2019	criteria provided, multiple submitters, no conflicts	VCV000410498	2	48026782	2	47799643	410498	393024	rs775716798	NC_000002.12:47799642:C:T
NM_000179.3(MSH6):c.1661G>A (p.Arg554His)	MSH6	R554H, R424H, R252H	not specified|not provided|Lynch syndrome|Hereditary cancer-predisposing syndrome|Hereditary nonpolyposis colorectal neoplasms	Uncertain significance	Last reviewed: Oct 20, 2020	criteria provided, multiple submitters, no conflicts	VCV000182623	2	48026783	2	47799644	182623	180059	rs730881791	NC_000002.12:47799643:G:A
NM_000179.2(MSH6):c.1667A>G (p.Tyr556Cys)	MSH6	Y556C, Y254C, Y426C	Hereditary nonpolyposis colorectal neoplasms|Hereditary cancer-predisposing syndrome|not provided|Carcinoma of colon	Uncertain significance	Last reviewed: Aug 9, 2020	criteria provided, multiple submitters, no conflicts	VCV000182624	2	48026789	2	47799650	182624	180060	rs63751312	NC_000002.12:47799649:A:G
NM_000179.2(MSH6):c.1675T>C (p.Cys559Arg)	MSH6	C559R, C257R, C429R	Lynch syndrome|Hereditary nonpolyposis colorectal neoplasms	Uncertain significance	Last reviewed: Aug 28, 2020	criteria provided, multiple submitters, no conflicts	VCV000619538	2	48026797	2	47799658	619538	610931	rs1558662565	NC_000002.12:47799657:T:C
NM_000179.2(MSH6):c.1678T>C (p.Phe560Leu)	MSH6	F560L, F258L, F430L	Hereditary cancer-predisposing syndrome|Hereditary nonpolyposis colorectal neoplasms|Lynch syndrome	Uncertain significance	Last reviewed: Mar 26, 2019	criteria provided, multiple submitters, no conflicts	VCV000216298	2	48026800	2	47799661	216298	212234	rs863224617	NC_000002.12:47799660:T:C
NM_001281492.1(MSH6):c.1315_1316del (p.Phe439fs)	MSH6	F267fs, F439fs	Hereditary cancer-predisposing syndrome|Lynch syndrome I|Lynch syndrome|Hereditary nonpolyposis colorectal neoplasms|Hereditary nonpolyposis colorectal cancer type 5	Pathogenic	Last reviewed: Sep 5, 2020	criteria provided, multiple submitters, no conflicts	VCV000156507	2	48026824 - 48026825	2	47799685 - 47799686	156507	166272	rs587783056	NC_000002.12:47799684:TTTTT:TTT
NM_000179.2(MSH6):c.1708A>G (p.Ile570Val)	MSH6	I570V, I440V, I268V	Hereditary nonpolyposis colorectal neoplasms|Hereditary cancer-predisposing syndrome|Lynch syndrome	Uncertain significance	Last reviewed: Mar 16, 2020	criteria provided, multiple submitters, no conflicts	VCV000220633	2	48026830	2	47799691	220633	221278	rs61748081	NC_000002.12:47799690:A:G
NM_000179.2(MSH6):c.1712G>A (p.Gly571Asp)	MSH6	G571D, G269D, G441D	Hereditary cancer-predisposing syndrome|Hereditary nonpolyposis colorectal neoplasms|Carcinoma of colon	Uncertain significance	Last reviewed: Oct 25, 2020	criteria provided, multiple submitters, no conflicts	VCV000216299	2	48026834	2	47799695	216299	212235	rs863224618	NC_000002.12:47799694:G:A
NM_000179.3(MSH6):c.1729C>T (p.Arg577Cys)	MSH6	R577C, R447C, R275C	Hereditary nonpolyposis colorectal neoplasms|Hereditary cancer-predisposing syndrome|not provided|Lynch syndrome|Hereditary nonpolyposis colorectal cancer type 5	Uncertain significance	Last reviewed: Jan 13, 2021	criteria provided, multiple submitters, no conflicts	VCV000089218	2	48026851	2	47799712	89218	94692	rs542838372	NC_000002.12:47799711:C:T
NM_000179.3(MSH6):c.1730G>A (p.Arg577His)	MSH6	R577H, R275H, R447H	Lynch syndrome|Hereditary nonpolyposis colorectal cancer type 5|Hereditary nonpolyposis colorectal neoplasms|Hereditary cancer-predisposing syndrome|Carcinoma of colon|not specified|Lynch-like syndrome|not provided	Uncertain significance	Last reviewed: Dec 23, 2020	criteria provided, multiple submitters, no conflicts	VCV000134852	2	48026852	2	47799713	134852	138591	rs376220212	NC_000002.12:47799712:G:A
NM_000179.2(MSH6):c.1746dup (p.Arg583Ter)	MSH6	R453*, R583*, R281*	Lynch syndrome|Hereditary nonpolyposis colorectal neoplasms	Pathogenic	Last reviewed: Apr 24, 2015	criteria provided, single submitter	VCV000216043	2	48026865 - 48026866	2	47799726 - 47799727	216043	212238	rs863224474	NC_000002.12:47799726:TTT:TTTT
NM_000179.2(MSH6):c.1754T>C (p.Leu585Pro)	MSH6	L585P, L455P, L283P	Hereditary nonpolyposis colorectal neoplasms|not provided|Hereditary nonpolyposis colon cancer|Hereditary cancer-predisposing syndrome|Lynch syndrome	Conflicting interpretations of pathogenicity	Last reviewed: Jan 19, 2021	criteria provided, conflicting interpretations	VCV000089220	2	48026876	2	47799737	89220	94694	rs587779220	NC_000002.12:47799736:T:C
NM_000179.2(MSH6):c.1760C>T (p.Ala587Val)	MSH6	A587V, A457V, A285V	Lynch syndrome	Uncertain significance	Last reviewed: Jul 24, 2016	criteria provided, single submitter	VCV000410452	2	48026882	2	47799743	410452	392916	rs1060502907	NC_000002.12:47799742:C:T
NM_000179.2(MSH6):c.1769C>T (p.Pro590Leu)	MSH6	P590L, P288L, P460L	Lynch syndrome|Hereditary cancer-predisposing syndrome	Uncertain significance	Last reviewed: Jul 26, 2019	criteria provided, multiple submitters, no conflicts	VCV000142674	2	48026891	2	47799752	142674	152388	rs587782635	NC_000002.12:47799751:C:T
NM_001281492.1(MSH6):c.1394del (p.Leu465fs)	MSH6	L293fs, L465fs	Lynch syndrome|Hereditary cancer-predisposing syndrome	Pathogenic	Last reviewed: Sep 5, 2013	reviewed by expert panel	VCV000089223	2	48026903	2	47799764	89223	94697	rs267608050	NC_000002.12:47799763:TTTT:TTT
NM_000179.2(MSH6):c.1794dup (p.Gly599fs)	MSH6	G599fs, G469fs, G297fs	Hereditary cancer-predisposing syndrome|Hereditary nonpolyposis colorectal neoplasms|Lynch syndrome	Pathogenic	Last reviewed: Sep 11, 2018	criteria provided, multiple submitters, no conflicts	VCV000428341	2	48026911 - 48026912	2	47799772 - 47799773	428341	419480	rs587780670	NC_000002.12:47799772:AAAAA:AAAAAA
NM_000179.2(MSH6):c.1805C>A (p.Ser602Ter)	MSH6	S602*, S300*, S472*	Lynch syndrome|Hereditary nonpolyposis colon cancer	Pathogenic/Likely pathogenic	Last reviewed: Apr 16, 2019	criteria provided, multiple submitters, no conflicts	VCV000410441	2	48026927	2	47799788	410441	392918	rs730881816	NC_000002.12:47799787:C:A
NM_000179.3(MSH6):c.1805C>G (p.Ser602Ter)	MSH6	S602*, S300*, S472*	Hereditary nonpolyposis colorectal cancer type 5|Hereditary cancer-predisposing syndrome|not provided|Lynch syndrome|Hereditary nonpolyposis colorectal neoplasms	Pathogenic	Last reviewed: Jul 21, 2020	criteria provided, multiple submitters, no conflicts	VCV000182659	2	48026927	2	47799788	182659	180062	rs730881816	NC_000002.12:47799787:C:G
NM_001281492.1(MSH6):c.1416_1419del (p.Glu474fs)	MSH6	E474fs, E302fs	Hereditary nonpolyposis colorectal cancer type 5|not provided|Hereditary nonpolyposis colorectal neoplasms|Endometrial carcinoma|Lynch syndrome	Pathogenic	Last reviewed: Sep 5, 2013	reviewed by expert panel	VCV000089224	2	48026928 - 48026931	2	47799789 - 47799792	89224	94698	rs63750735	NC_000002.12:47799788:AAAG:
NM_000179.3(MSH6):c.1814C>G (p.Thr605Ser)	MSH6	T605S, T303S, T475S	Hereditary cancer-predisposing syndrome|Hereditary nonpolyposis colorectal cancer type 5|Turcot syndrome|Endometrial carcinoma|Lynch syndrome|Hereditary nonpolyposis colorectal neoplasms|not provided	Uncertain significance	Last reviewed: Oct 23, 2020	criteria provided, multiple submitters, no conflicts	VCV000141265	2	48026936	2	47799797	141265	150979	rs587781616	NC_000002.12:47799796:C:G
NM_001281492.1(MSH6):c.1429dup (p.Thr477fs)	MSH6	T305fs, T477fs	Lynch syndrome|not provided	Pathogenic	Last reviewed: Sep 5, 2013	reviewed by expert panel	VCV000089225	2	48026937 - 48026938	2	47799798 - 47799799	89225	94699	rs587779221	NC_000002.12:47799798:AAAA:AAAAA
NM_000179.2(MSH6):c.1822A>G (p.Ile608Val)	MSH6	I608V, I306V, I478V	Hereditary nonpolyposis colorectal neoplasms|not provided|Lynch syndrome|Hereditary cancer-predisposing syndrome	Conflicting interpretations of pathogenicity	Last reviewed: Oct 21, 2020	criteria provided, conflicting interpretations	VCV000182626	2	48026944	2	47799805	182626	180063	rs201613780	NC_000002.12:47799804:A:G
NM_000179.2(MSH6):c.1835C>A (p.Ser612Ter)	MSH6	S612*, S310*, S482*	Lynch syndrome	Pathogenic	Last reviewed: Sep 5, 2013	reviewed by expert panel	VCV000089227	2	48026957	2	47799818	89227	94701	rs63750564	NC_000002.12:47799817:C:A
NM_000179.2(MSH6):c.1842del (p.Cys615fs)	MSH6	C313fs, C615fs, C485fs	Lynch syndrome|Hereditary cancer-predisposing syndrome|not provided	Pathogenic	Last reviewed: May 27, 2020	criteria provided, multiple submitters, no conflicts	VCV000182678	2	48026963	2	47799824	182678	180065	rs730881825	NC_000002.12:47799823:CC:C
NM_000179.3(MSH6):c.1844G>C (p.Cys615Ser)	MSH6	C615S, C313S, C485S	Hereditary cancer-predisposing syndrome|not specified|Hereditary nonpolyposis colorectal cancer type 5|Lynch syndrome|Hereditary nonpolyposis colorectal neoplasms|not provided	Conflicting interpretations of pathogenicity	Last reviewed: Oct 21, 2020	criteria provided, conflicting interpretations	VCV000182628	2	48026966	2	47799827	182628	180066	rs730881793	NC_000002.12:47799826:G:C
NM_000179.2(MSH6):c.1847C>G (p.Ser616Cys)	MSH6	S616C, S486C, S314C	Hereditary nonpolyposis colorectal neoplasms|Hereditary cancer-predisposing syndrome|Lynch syndrome|not provided|Hereditary nonpolyposis colorectal cancer type 5	Conflicting interpretations of pathogenicity	Last reviewed: May 6, 2021	criteria provided, conflicting interpretations	VCV000224580	2	48026969	2	47799830	224580	226304	rs772363120	NC_000002.12:47799829:C:G
NM_001281492.1(MSH6):c.1479del (p.Gly494fs)	MSH6	G322fs, G494fs	Lynch syndrome	Pathogenic	Last reviewed: Sep 5, 2013	reviewed by expert panel	VCV000089230	2	48026989	2	47799850	89230	94704	rs71539659	NC_000002.12:47799849:CCC:CC
NM_000179.2(MSH6):c.1867C>G (p.Pro623Ala)	MSH6	P623A, P493A, P321A	Lynch syndrome|Hereditary cancer-predisposing syndrome|Hereditary nonpolyposis colorectal cancer type 5|not specified|Hereditary nonpolyposis colorectal neoplasms|not provided	Conflicting interpretations of pathogenicity	Last reviewed: Dec 8, 2020	criteria provided, conflicting interpretations	VCV000041590	2	48026989	2	47799850	41590	50029	rs3136334	NC_000002.12:47799849:C:G
NM_000179.2(MSH6):c.1878G>C (p.Gln626His)	MSH6	Q626H, Q324H, Q496H	Lynch syndrome|Hereditary nonpolyposis colorectal neoplasms	Uncertain significance	Last reviewed: Dec 16, 2015	criteria provided, single submitter	VCV000237147	2	48027000	2	47799861	237147	238903	rs767285340	NC_000002.12:47799860:G:C
NM_001281492.1(MSH6):c.1511_1512del (p.Thr503_Leu504insTer)	MSH6		Hereditary cancer-predisposing syndrome|Hereditary nonpolyposis colorectal neoplasms|Lynch syndrome|not provided	Pathogenic	Last reviewed: Sep 5, 2013	reviewed by expert panel	VCV000089232	2	48027023 - 48027024	2	47799884 - 47799885	89232	94706	rs267608082	NC_000002.12:47799883:TG:
NM_000179.2(MSH6):c.1904G>A (p.Arg635Lys)	MSH6	R635K, R333K, R505K	Lynch syndrome|Hereditary nonpolyposis colorectal neoplasms	Conflicting interpretations of pathogenicity	Last reviewed: Feb 22, 2019	criteria provided, conflicting interpretations	VCV000619539	2	48027026	2	47799887	619539	610932	rs1558663439	NC_000002.12:47799886:G:A
NM_000179.2(MSH6):c.1915G>A (p.Glu639Lys)	MSH6	E639K, E509K, E337K	not specified|not provided|Hereditary cancer-predisposing syndrome|Hereditary nonpolyposis colorectal cancer type 5|Hereditary nonpolyposis colorectal neoplasms|Lynch syndrome	Uncertain significance	Last reviewed: Aug 26, 2020	criteria provided, multiple submitters, no conflicts	VCV000185463	2	48027037	2	47799898	185463	182088	rs143517321	NC_000002.12:47799897:G:A
NM_000179.3(MSH6):c.1933del (p.Glu645fs)	MSH6	E515fs, E343fs, E645fs	Lynch syndrome	Likely pathogenic	Last reviewed: Mar 14, 2018	criteria provided, single submitter	VCV000633316	2	48027053	2	47799914	633316	621134	rs1558663559	NC_000002.12:47799913:GGG:GG
NM_000179.3(MSH6):c.1932G>C (p.Arg644Ser)	MSH6	R644S, R342S, R514S	Hereditary nonpolyposis colorectal cancer type 5|Hereditary nonpolyposis colorectal neoplasms|Lynch syndrome|Hereditary cancer-predisposing syndrome|Carcinoma of colon|not specified	Conflicting interpretations of pathogenicity	Last reviewed: May 24, 2021	criteria provided, conflicting interpretations	VCV000089233	2	48027054	2	47799915	89233	94707	rs34938432	NC_000002.12:47799914:G:C
NM_001281492.1(MSH6):c.1567_1570dup (p.Met524fs)	MSH6	M352fs, M524fs	Hereditary nonpolyposis colorectal neoplasms|Hereditary cancer-predisposing syndrome|Lynch syndrome	Pathogenic	Last reviewed: Sep 5, 2013	reviewed by expert panel	VCV000089235	2	48027078 - 48027079	2	47799939 - 47799940	89235	94709	rs63751167	NC_000002.12:47799939:GTGA:GTGAGTGA
NM_000179.3(MSH6):c.1993G>T (p.Glu665Ter)	MSH6	E665*, E535*, E363*	Lynch syndrome	Pathogenic	Last reviewed: May 24, 2017	criteria provided, single submitter	VCV000517315	2	48027115	2	47799976	517315	496280	rs1333555322	NC_000002.12:47799975:G:T
NM_000179.2(MSH6):c.2018C>T (p.Pro673Leu)	MSH6	P673L, P371L, P543L	Hereditary cancer-predisposing syndrome|not specified|Lynch syndrome|Hereditary nonpolyposis colorectal neoplasms	Uncertain significance	Last reviewed: Feb 10, 2020	criteria provided, multiple submitters, no conflicts	VCV000219432	2	48027140	2	47800001	219432	221279	rs864622085	NC_000002.12:47800000:C:T
NM_000179.2(MSH6):c.2027A>G (p.Lys676Arg)	MSH6	K676R, K546R, K374R	Lynch syndrome|not provided|Hereditary nonpolyposis colorectal neoplasms|Hereditary cancer-predisposing syndrome|Hereditary nonpolyposis colorectal cancer type 5	Conflicting interpretations of pathogenicity	Last reviewed: Oct 19, 2020	criteria provided, conflicting interpretations	VCV000142496	2	48027149	2	47800010	142496	152210	rs143643688	NC_000002.12:47800009:A:G
NM_000179.3(MSH6):c.2045_2046del (p.Ser682fs)	MSH6	S380fs, S552fs, S682fs	Hereditary cancer-predisposing syndrome|Lynch syndrome	Pathogenic	Last reviewed: Sep 5, 2013	reviewed by expert panel	VCV000089242	2	48027163 - 48027164	2	47800024 - 47800025	89242	94716	rs267608057	NC_000002.12:47800023:CTCTCT:CTCT
NM_000179.3(MSH6):c.2050_2051dup (p.Leu684_Gly685insTer)	MSH6		Lynch syndrome	Pathogenic	Last reviewed: Sep 5, 2013	reviewed by expert panel	VCV000089243	2	48027169 - 48027170	2	47800030 - 47800031	89243	94717	rs587779226	NC_000002.12:47800030:CTCT:CTCTCT
NM_001281492.1(MSH6):c.1666_1670delinsCTTCTACCTCAAAAA (p.Gly556fs)	MSH6	G556fs, G384fs	Lynch syndrome|Hereditary nonpolyposis colon cancer	Pathogenic/Likely pathogenic	Last reviewed: Mar 16, 2021	criteria provided, multiple submitters, no conflicts	VCV000237145	2	48027178 - 48027182	2	47800039 - 47800043	237145	238906	rs878853711	NC_000002.12:47800038:GGTTG:CTTCTACCTCAAAAA
NM_000179.2(MSH6):c.2057G>A (p.Gly686Asp)	MSH6	G686D, G384D, G556D	Hereditary nonpolyposis colorectal cancer type 5|not specified|Endometrial carcinoma|Hereditary nonpolyposis colorectal neoplasms|Lynch syndrome|Hereditary nonpolyposis colon cancer|Hereditary cancer-predisposing syndrome|not provided	Likely pathogenic	Last reviewed: Jun 21, 2019	reviewed by expert panel	VCV000089245	2	48027179	2	47800040	89245	94719	rs587779227	NC_000002.12:47800039:G:A
NM_000179.3(MSH6):c.2062_2063del (p.Val688fs)	MSH6	V558fs, V386fs, V688fs	Carcinoma of colon|Hereditary cancer-predisposing syndrome|Lynch syndrome|Hereditary nonpolyposis colorectal neoplasms|not provided|Lynch syndrome I	Pathogenic	Last reviewed: Sep 5, 2013	reviewed by expert panel	VCV000089247	2	48027181 - 48027182	2	47800042 - 47800043	89247	94721	rs63750075	NC_000002.12:47800041:TGTGT:TGT
NM_000179.2(MSH6):c.2061T>A (p.Cys687Ter)	MSH6	C687*, C385*, C557*	Endometrial carcinoma|Lynch syndrome|Hereditary cancer-predisposing syndrome|not provided|Hereditary nonpolyposis colorectal neoplasms	Pathogenic	Last reviewed: Sep 5, 2013	reviewed by expert panel	VCV000089246	2	48027183	2	47800044	89246	94720	rs267608068	NC_000002.12:47800043:T:A
NM_001281492.1(MSH6):c.1689dup (p.Cys564fs)	MSH6	C392fs, C564fs	Hereditary cancer-predisposing syndrome|not provided|Lynch syndrome|Hereditary nonpolyposis colorectal neoplasms	Pathogenic	Last reviewed: Jun 10, 2020	criteria provided, multiple submitters, no conflicts	VCV000187516	2	48027195 - 48027196	2	47800056 - 47800057	187516	182097	rs267608083	NC_000002.12:47800056:AAAAAA:AAAAAAA
NM_000179.3(MSH6):c.2079delA	MSH6	K563fs, K391fs, K693fs	Colorectal cancer|Lynch-like syndrome|Hereditary nonpolyposis colorectal neoplasms	Pathogenic	Last reviewed: Jun 26, 2018	criteria provided, single submitter	VCV000567689	2	48027196	2	47800057	567689	560749	rs267608083	NC_000002.12:47800056:AAAAAA:AAAAA
NM_000179.2(MSH6):c.2092C>T (p.Gln698Ter)	MSH6	Q698*, Q568*, Q396*	Lynch syndrome I	Likely pathogenic	Last reviewed: Oct 24, 2018	criteria provided, single submitter	VCV000617773	2	48027214	2	47800075	617773	609164	rs63750832	NC_000002.12:47800074:C:T
NM_000179.2(MSH6):c.2098C>A (p.Leu700Ile)	MSH6	L700I, L570I, L398I	Hereditary nonpolyposis colorectal neoplasms|Hereditary cancer-predisposing syndrome|Lynch syndrome	Uncertain significance	Last reviewed: Oct 1, 2020	criteria provided, multiple submitters, no conflicts	VCV000232785	2	48027220	2	47800081	232785	232747	rs587779230	NC_000002.12:47800080:C:A
NM_000179.2(MSH6):c.2105C>G (p.Ser702Ter)	MSH6	S702*, S400*, S572*	Hereditary cancer-predisposing syndrome|Lynch syndrome|Hereditary nonpolyposis colorectal neoplasms	Pathogenic	Last reviewed: Sep 5, 2013	reviewed by expert panel	VCV000089253	2	48027227	2	47800088	89253	94727	rs63751419	NC_000002.12:47800087:C:G
NM_000179.3(MSH6):c.2107A>G (p.Met703Val)	MSH6	M703V, M401V, M573V	Hereditary nonpolyposis colorectal cancer type 5|not provided|Lynch syndrome|Hereditary cancer-predisposing syndrome|Hereditary nonpolyposis colorectal neoplasms	Uncertain significance	Last reviewed: Jul 14, 2020	criteria provided, multiple submitters, no conflicts	VCV000237151	2	48027229	2	47800090	237151	238907	rs751867550	NC_000002.12:47800089:A:G
NM_000179.2(MSH6):c.2108T>C (p.Met703Thr)	MSH6	M703T, M401T, M573T	Carcinoma of colon|Hereditary cancer-predisposing syndrome|not provided|not specified|Hereditary nonpolyposis colorectal neoplasms	Uncertain significance	Last reviewed: Aug 14, 2020	criteria provided, multiple submitters, no conflicts	VCV000418326	2	48027230	2	47800091	418326	405892	rs1064793189	NC_000002.12:47800090:T:C
NM_000179.2(MSH6):c.2117T>C (p.Phe706Ser)	MSH6	F706S, F404S, F576S	Lynch syndrome|not provided	Likely pathogenic	Last reviewed: Jun 21, 2019	reviewed by expert panel	VCV000089254	2	48027239	2	47800100	89254	94728	rs587779231	NC_000002.12:47800099:T:C
NM_000179.2(MSH6):c.2124_2126dup (p.Tyr709Ter)	MSH6	Y579*, Y407*, Y709*	Lynch syndrome	Likely pathogenic	Last reviewed: Apr 30, 2018	criteria provided, single submitter	VCV000633320	2	48027244 - 48027245	2	47800105 - 47800106	633320	621135	rs1558664335	NC_000002.12:47800105:AATA:AATAATA
NM_000179.2(MSH6):c.2127T>A (p.Tyr709Ter)	MSH6	Y709*, Y407*, Y579*	Hereditary cancer-predisposing syndrome|Hereditary nonpolyposis colorectal neoplasms|Lynch syndrome	Pathogenic	Last reviewed: Sep 5, 2013	reviewed by expert panel	VCV000089255	2	48027249	2	47800110	89255	94729	rs587779232	NC_000002.12:47800109:T:A
NM_000179.2(MSH6):c.2137del (p.Asp713fs)	MSH6	D411fs, D583fs, D713fs	Lynch syndrome|Hereditary nonpolyposis colorectal neoplasms|Hereditary cancer-predisposing syndrome	Pathogenic	Last reviewed: Jan 1, 2020	criteria provided, multiple submitters, no conflicts	VCV000219795	2	48027258	2	47800119	219795	221280	rs864622257	NC_000002.12:47800118:GG:G
NM_000179.3(MSH6):c.2147_2148del (p.Thr716fs)	MSH6	T586fs, T716fs, T414fs	Endometrial carcinoma|Lynch syndrome|Hereditary nonpolyposis colorectal neoplasms|Hereditary cancer-predisposing syndrome	Pathogenic	Last reviewed: Mar 11, 2020	criteria provided, multiple submitters, no conflicts	VCV000428317	2	48027266 - 48027267	2	47800127 - 47800128	428317	419494	rs786204048	NC_000002.12:47800126:ACACA:ACA
NM_001281492.1(MSH6):c.1760_1763del (p.Val587fs)	MSH6	V415fs, V587fs	Hereditary nonpolyposis colorectal cancer type 5|Lynch syndrome|Hereditary cancer-predisposing syndrome|not provided|Hereditary nonpolyposis colorectal neoplasms|Carcinoma of colon	Pathogenic	Last reviewed: Sep 5, 2013	reviewed by expert panel	VCV000089256	2	48027269 - 48027272	2	47800130 - 47800133	89256	94730	rs267608058	NC_000002.12:47800129:CAGTCAG:CAG
NM_000179.2(MSH6):c.2161A>C (p.Arg721=)	MSH6		Hereditary cancer-predisposing syndrome|Hereditary nonpolyposis colorectal neoplasms|not specified|Lynch syndrome	Conflicting interpretations of pathogenicity	Last reviewed: Nov 27, 2020	criteria provided, conflicting interpretations	VCV000483791	2	48027283	2	47800144	483791	473108	rs537604099	NC_000002.12:47800143:A:C
NM_000179.3(MSH6):c.2161A>G (p.Arg721Gly)	MSH6	R721G, R419G, R591G	Lynch syndrome|Hereditary cancer-predisposing syndrome|Hereditary nonpolyposis colorectal neoplasms	Uncertain significance	Last reviewed: Jul 23, 2020	criteria provided, multiple submitters, no conflicts	VCV000143007	2	48027283	2	47800144	143007	152721	rs537604099	NC_000002.12:47800143:A:G
NM_000179.2(MSH6):c.2183A>G (p.Lys728Arg)	MSH6	K728R, K598R, K426R	Hereditary nonpolyposis colorectal neoplasms|Hereditary cancer-predisposing syndrome|Endometrial carcinoma|Hereditary nonpolyposis colorectal cancer type 5|Turcot syndrome	Uncertain significance	Last reviewed: Aug 24, 2020	criteria provided, multiple submitters, no conflicts	VCV000479867	2	48027305	2	47800166	479867	473109	rs35552856	NC_000002.12:47800165:A:G
NM_000179.2(MSH6):c.2189A>G (p.Tyr730Cys)	MSH6	Y730C, Y428C, Y600C	Lynch syndrome|Hereditary cancer-predisposing syndrome	Uncertain significance	Last reviewed: Oct 7, 2020	criteria provided, multiple submitters, no conflicts	VCV000143023	2	48027311	2	47800172	143023	152737	rs587782900	NC_000002.12:47800171:A:G
NM_000179.2(MSH6):c.2191C>T (p.Gln731Ter)	MSH6	Q731*, Q601*, Q429*	Lynch syndrome|Hereditary nonpolyposis colorectal neoplasms|Hereditary cancer-predisposing syndrome	Pathogenic	Last reviewed: Sep 5, 2013	reviewed by expert panel	VCV000089261	2	48027313	2	47800174	89261	94735	rs63751442	NC_000002.12:47800173:C:T
NM_000179.3(MSH6):c.2194C>T (p.Arg732Ter)	MSH6	R732*, R430*, R602*	Hereditary nonpolyposis colorectal neoplasms|Lynch syndrome|Hereditary cancer-predisposing syndrome|not provided	Pathogenic	Last reviewed: Sep 5, 2013	reviewed by expert panel	VCV000089262	2	48027316	2	47800177	89262	94736	rs63751127	NC_000002.12:47800176:C:T
NM_000179.2(MSH6):c.2195G>A (p.Arg732Gln)	MSH6	R732Q, R602Q, R430Q	Hereditary cancer-predisposing syndrome|not provided|Hereditary nonpolyposis colorectal neoplasms|Lynch syndrome	Uncertain significance	Last reviewed: Oct 28, 2020	criteria provided, multiple submitters, no conflicts	VCV000234747	2	48027317	2	47800178	234747	231555	rs749746725	NC_000002.12:47800177:G:A
NM_000179.2(MSH6):c.2210C>T (p.Ala737Val)	MSH6	A737V, A435V, A607V	Hereditary nonpolyposis colorectal neoplasms|Hereditary cancer-predisposing syndrome|Lynch syndrome	Uncertain significance	Last reviewed: Aug 15, 2019	criteria provided, multiple submitters, no conflicts	VCV000224581	2	48027332	2	47800193	224581	226305	rs869312798	NC_000002.12:47800192:C:T
NM_000179.2(MSH6):c.2225A>G (p.Asn742Ser)	MSH6	N742S, N440S, N612S	Lynch syndrome	Uncertain significance	Last reviewed: Sep 25, 2016	criteria provided, single submitter	VCV000410422	2	48027347	2	47800208	410422	393068	rs878853715	NC_000002.12:47800207:A:G
NM_000179.2(MSH6):c.2225A>C (p.Asn742Thr)	MSH6	N742T, N440T, N612T	Hereditary cancer-predisposing syndrome|Lynch syndrome|Hereditary nonpolyposis colorectal neoplasms	Uncertain significance	Last reviewed: Jun 28, 2019	criteria provided, multiple submitters, no conflicts	VCV000237154	2	48027347	2	47800208	237154	238910	rs878853715	NC_000002.12:47800207:A:C
NM_000179.2(MSH6):c.2226C>G (p.Asn742Lys)	MSH6	N742K, N612K, N440K	Hereditary cancer-predisposing syndrome|Hereditary breast and ovarian cancer syndrome|Hereditary nonpolyposis colorectal neoplasms	Uncertain significance	Last reviewed: Sep 15, 2020	criteria provided, multiple submitters, no conflicts	VCV000141430	2	48027348	2	47800209	141430	151144	rs587781739	NC_000002.12:47800208:C:G
[truncated: 18,810 more rows]

## Sheet: ST2 Germline Variants
Hugo_Symbol	Chromosome	Start_Position	End_Position	Variant_Classification	Variant_Type	Reference_Allele	Tumor_Seq_Allele1	Tumor_Seq_Allele2	dbSNP_RS	Tumor_Sample_Barcode	Cohort	HGVSc	HGVSp	HGVSp_Short
[truncated: 289 more rows]

## Sheet: ST3 Known Somatic Variants
Name	Gene(s)	Protein change	Condition(s)	Clinical significance (Last reviewed)	Review status	Accession	GRCh37Chromosome	GRCh37Location	GRCh38Chromosome	GRCh38Location	VariationID	AlleleID(s)	dbSNP_ID	Canonical SPDI
[truncated: 469 more rows]

[truncated: 7 more sheets: ST4 Somatic Vars in NG Normal, ST5 NG WES QC Metrics, ST6 NG Cohort Description, ST7 TCGA Cohort Description, ST8 AA Germ Var Frequency, ST9 Somatic Variants, ST10 NG Somatic ClueGo Results]
